# Supplementary material for: β-Arrestin-independent endosomal cAMP signaling by a polypeptide hormone GPCR
Source: Nat Chem Biol. 2023 Sep 25;20(3):323–32. doi: 10.1038/s41589-023-01412-4 (PMC10907292; doi:10.1038/s41589-023-01412-4)
Supplement: Supplementary file 3 — Supplementary Tables 1–5. Title and legend for each table are in the first cell (A1) of each sheet. [file 41589_2023_1412_MOESM3_ESM.xlsx]

## Sheet: Supplementary_Table_1
Estimated decay rates for the first phase of endogenous VIPR1-mediated cAMP signaling.
Cell Line	Treatment	k (s-1)	95% CI (s-1)
HEK293	DMSO	0.63	0.26 - 1.04
	30 µM Dyngo4a	0.49	0.45 - 0.53
β-arr DKO1	DMSO	0.45	0.38 - 0.53
	30 µM Dyngo4a	0.097	0.093 - 0.10
β-arr DKO2	DMSO	0.38	0.26 - 0.52
	30 µM Dyngo4a	0.019	undetermined
β-arr1 KO	DMSO	1.36	0.89 - 1.94
	30 µM Dyngo4a	0.83	0.72 - 0.95
β-arr2 KO	DMSO	0.72	0.49 - 0.98
	30 µM Dyngo4a	0.52	0.47 - 0.58
β-arr DKO1-R	-	0.9	0.81 - 0.99
	Dox (24 hr)	1.85	1.67 - 2.06
β-arr DKO2-R	-	1.29	0.94 - 1.80
	Dox (24 hr)	2.24	1.92 - 2.61

## Sheet: Supplementary_Table_2
DNA constructs used in this study.
Construct	Source
pcDNA3_mCherry	This study: deletion of Dyn1 from pcDNA_mCherry-Dyn11
pcDNA3_mCherry-Dyn1K44E	ref 1
pCMV-Dest_mCherry	This study; insertion of mCherry into pCMV-Dest (Invitrogen A24223)
pCMV-Dest_mCherry-Dyn1K44E	This study; insertion of mCherry-Dyn1K44E1 into pCMV-Dest (Invitrogen A24223)
pCAGGS_LgBiT-CAAX	ref 2
pCAGGS_endofin-LgBiT	ref 2
pcDNA3.1_SS-HaloTag-VIPR1-LgBiT	This study: C-terminal insertion of LgBiT into pcDNA3.1_SS-HaloTag-VIPR1.
pEGFP-βarr2-SmBiT	ref 3
pcDNA3.1_SmBiT-miniGs	This study: insertion of miniGs (ref 4) into pcDNA3.1 with SmBiT(114) added into primers.
pcDNA3.1_Nb37-SmBiT(114)	This study: insertion of Nb37 (from R. Irannejad) into pcDNA3.1 with SmBiT(114) added into primers.
pcDNA3.1_Nb37-SmBiT(101)	This study: insertion of Nb37 (from R. Irannejad) into pcDNA3.1 with SmBiT(101) (ref 5) added into primers.
GNB1-T2A-cpVenus-GNGT1-IRES-GNAS	This study: deletion of Nluc from Gs(short)-CASE. Gs(short)-CASE was a gift from Gunnar Schulte (Addgene plasmid # 168124).
pcDNA3.1_SS-FLAG-VIPR1	This study: insertion of VIPR1(31-457) (from A. Marley) into pcDNA3.1 following the signal sequence of influenza hemagglutinin (SS) and FLAG-linker (MKTIIALSYIFCLVFADYKDDDDGGS)
pcDNA3.1_SS-HaloTag-VIPR1	This study: replacement of FLAG-linker with HaloTag7 in pcDNA3.1-SS-HaloTag-VIPR1
pcDNA_SS-HaloTag-β2AR	This study: replacement of FLAG with HaloTag7 in pcDNA_SS-FLAG-β2AR (ref 6)
pcDNA_SS-FLAG-V2R	From A. Lazar
pDsRed2-EEA1(2xFYVE)	From R. Irannejad
pmApple_Arr2-mApple	ref 7
pLVX-TetOne-Puro_Arr3-mApple	This study; insertion of Arr3-mApple (ref 7) into pLVX-TetOne-Puro (Takara Bio).

## Sheet: Supplementary_Table_3
CRISPR knockout cell line reagents. Two sets of validation primers reflect a nested PCR strategy.
Target	Cell line(s)	sgRNA sequence	Forward PCR validation primer(s)	Reverse PCR validation primer(s)
VIPR1	VIPR1 KO1 & KO2	UGUGGGACAACCUCACCUGC	GTGAGCCTTTCCCACATGCTTATC	CAACAGTCAAAACCACCACTGGC
VIPR2	VIPR2 KO1 & KO2	UCCCAGACGCCACUGCAGGC	GAAGGCAGGTGATGCCCTTCT	CCAGTGGTGCCCATTTCATCACA
ARRB1	β-arr1 KO, β-arr DKO1 & DKO2	GUCCUCCCGGCCAUAGCGGA	CATACCCCTCCACATATGCCC	GTCCCAGCATACACTGGGAAAC
ARRB2	β-arr2 KO, β-arr DKO1 & DKO2	CAGGUGAGGGUCACAAACAC	1. GGATGAGAAGGGAAGAAGGAAGG 2.CTGCCTCACTGTTTCTTCCAGATC	1.GACAAAGTGGACCCTGTAGGTAAG 2.CAGGAAGTGAGCTGGTGTGTC
ARRB2	β-arr DKO2	CCGCUAUGGCCGUGAAGACC	1. GGATGAGAAGGGAAGAAGGAAGG 2. CTGCCTCACTGTTTCTTCCAGATC	1. GACAAAGTGGACCCTGTAGGTAAG 2. CAGGAAGTGAGCTGGTGTGTC
NT1	NA	GCACUACCAGAGCUAA	NA	NA
NT2	NA	GUACGUCGGUAUAACU	NA	NA

## Sheet: Supplementary_Table_4
CRISPR NGS primers
Target	Forward primer	Reverse primer
ARRB2	ACACTCTTTCCCTACACGACGCTCTTCCGATCTAAGTGAAATGGGCTGGCCTTGG	GACTGGAGTTCAGACGTGTGCTCTTCCGATCTATGCTGGCCCAGCTTCCTCA

## Sheet: Supplementary_Table_5
List of antibodies used.
Antibody	Manufacturer	Catalog #	Use	Dilution
Rabbit anti β-arrestin 1/2 (D24H9)	Cell Signaling Technologies	4674	Western Blot	1:1000
Mouse anti ɑ-tubulin	Cell Signaling Technologies	3873	Western Blot	1:1000
IRDye 680RD Donkey anti-Mouse IgG	LI-COR Biosciences	926-68072	Western Blot	1:10000
IRDye 800CW Donkey anti-Rabbit IgG	LI-COR Biosciences	926-32213	Western Blot	1:10000
Mouse anti LgBiT	Promega	N7100	Immunofluorescence	1:250
Goat anti EEA1 (N-19)	Santa Cruz Biotechnology	sc-6415	Immunofluorescence	1:250
Donkey anti goat IgG AlexaFluor 488	Invitrogen	A-11055	Immunofluorescence	1:500
Donkey anti mouse IgG AlexaFluor 647	Invitrogen	A-31571	Immunofluorescence	1:500
Mouse anti-FLAG M1	Sigma-Aldrich	F3040	Live cell imaging	NA
