# Supplementary material for: β-Arrestin-independent endosomal cAMP signaling by a polypeptide hormone GPCR
Source: Nat Chem Biol. 2023 Sep 25;20(3):323–32. doi: 10.1038/s41589-023-01412-4 (PMC10907292; doi:10.1038/s41589-023-01412-4)
Supplement: Supplementary file 4 — Source data plotted in graphs and full statistical test reporting. [file 41589_2023_1412_MOESM4_ESM.xlsx]

## Sheet: Fig 1b
	% surface HaloTag-VIPR1
Time (min)	Replicate 1	Replicate 2	Replicate 3
0	100	100	100
5	54.6829	61.0269	61.4512
10	49.891	58.5051	56.181
15	47.9466	54.7648	53.307
20	46.5742	66.4403	58.3294
30	42.6443	64.4338	56.8428

## Sheet: Fig 1c
	% internalization HaloTag-VIPR1					Unpaired t test
Time (min)	Replicate 1	Replicate 2	Replicate 3			P value	0.0004
mCherry	43.2389	46.2548	56.067			P value summary	***
mCherry-Dyn1K44E	-0.703153	-3.79054	3.93149			Significantly different (P < 0.05)?	Yes
						One- or two-tailed P value?	Two-tailed
						t, df	t=10.88, df=4

## Sheet: Fig 1d
	% internalization										Two-way ANOVA	Ordinary
	WT β-arr			β-arr DKO1			β-arr DKO2				Alpha	0.05
Receptor	Replicate 1	Replicate 2	Replicate 3	Replicate 1	Replicate 2	Replicate 3	Replicate 1	Replicate 2	Replicate 3
VIPR1	45.5053	41.7357	49.6747	48.4363	39.3355	50.317	51.291	44.4338	52.007		Source of Variation	% of total variation	P value	P value summary	Significant?
β2AR	67.1033	68.2452	64.9733	11.0244	4.14731	7.94884	5.76375	3.65018	4.64077		Interaction	41.75	<0.0001	****	Yes
											Row Factor	20.17	<0.0001	****	Yes
											Column Factor	36.31	<0.0001	****	Yes
											Tukey's multiple comparisons test	Mean Diff.	95.00% CI of diff.	Significant?	Summary	Adjusted P Value
											VIPR1
											WT β-arr vs. β-arr DKO1	-0.391	-8.517 to 7.735	No	ns	0.991
											WT β-arr vs. β-arr DKO2	-3.605	-11.73 to 4.520	No	ns	0.4845
											β-arr DKO1 vs. β-arr DKO2	-3.214	-11.34 to 4.911	No	ns	0.5581
											β2AR
											WT β-arr vs. β-arr DKO1	59.07	50.94 to 67.19	Yes	****	<0.0001
											WT β-arr vs. β-arr DKO2	62.09	53.96 to 70.21	Yes	****	<0.0001
											β-arr DKO1 vs. β-arr DKO2	3.022	-5.104 to 11.15	No	ns	0.5954

## Sheet: Fig 1f
	β-arr2 recruitment (ΔLum)
	CAAX			Endofin
Time (min)	Mean	Std Dev	N	Mean	Std Dev	N
0	-0.00354823	0.0184471	3	-0.00521533	0.0122538	3
1	-0.00490018	0.0078341	3	-0.00754286	0.030127	3
2	0.0045564	0.0099303	3	0.00919996	0.017592	3
3	0.00661407	0.0142661	3	0.0166439	0.0146787	3
4	-0.00899426	0.0239505	3	-0.00130622	0.0215094	3
5	0.00627218	0.0149045	3	-0.0117794	0.0185724	3
6	1.6606	0.342477	3	0.156877	0.0133263	3
7	0.792294	0.0887519	3	0.342665	0.042268	3
8	0.497983	0.0534601	3	0.640589	0.056756	3
9	0.37684	0.0383687	3	0.78527	0.0537021	3
10	0.318543	0.0292513	3	0.867131	0.0692379	3
11	0.278976	0.0184777	3	0.919438	0.099857	3
12	0.266197	0.00988476	3	0.936092	0.076149	3
13	0.249507	0.00734699	3	0.947962	0.101616	3
14	0.229387	0.0229901	3	0.961233	0.0899632	3
15	0.224226	0.00351556	3	0.95221	0.0862138	3
16	0.206988	0.0109083	3	0.949159	0.0864902	3
17	0.211657	0.00797834	3	0.944393	0.0786027	3
18	0.193402	0.010046	3	0.950763	0.0651032	3
19	0.205362	0.00877519	3	0.939981	0.0836507	3
20	0.204373	0.0225724	3	0.908067	0.0674299	3
21	0.188483	0.028925	3	0.892474	0.0859326	3
22	0.175889	0.0314223	3	0.871992	0.0820773	3
23	0.17057	0.0157857	3	0.867987	0.0809523	3
24	0.165867	0.0243328	3	0.855243	0.0524359	3
25	0.157141	0.0328881	3	0.82347	0.0804823	3
26	0.147786	0.0335785	3	0.811565	0.0431791	3
27	0.156882	0.0146716	3	0.786408	0.0565212	3
28	0.157589	0.0335448	3	0.763974	0.0636458	3
29	0.134827	0.0272325	3	0.753744	0.0738656	3
30	0.142329	0.0330268	3	0.725901	0.0564807	3
31	0.144412	0.0147	3	0.712464	0.0519473	3
32	0.141776	0.0356374	3	0.700035	0.060537	3
33	0.125414	0.0258203	3	0.687033	0.0344853	3
34	0.11393	0.0222008	3	0.657917	0.0557854	3
35	0.111236	0.0388454	3	0.645001	0.0580342	3
36	0.0976234	0.0290249	3	0.626373	0.0591325	3
