# Supplementary material for: β-Arrestin-independent endosomal cAMP signaling by a polypeptide hormone GPCR
Source: Nat Chem Biol. 2023 Sep 25;20(3):323–32. doi: 10.1038/s41589-023-01412-4 (PMC10907292; doi:10.1038/s41589-023-01412-4)
Supplement: Supplementary file 5 — Source data plotted in graphs and full statistical test reporting. [file 41589_2023_1412_MOESM5_ESM.xlsx]

## Sheet: Fig 2a
	cAMP (ΔF/F0)								Integrated cAMP							Multiple t tests
	30 µM Dyngo4a			DMSO					DMSO			30 µM Dyngo4a					Significant?	P value	Mean of DMSO	Mean of 30 μM Dyngo4a	Difference	SE of difference	t ratio	df	Adjusted P Value
Time (min)	Mean	Std Dev	N	Mean	Std Dev	N		Phase	Replicate 1	Replicate 2	Replicate 3	Replicate 1	Replicate 2	Replicate 3		Phase 1 _x000D_(5 min VIP)	No	0.812739	100	97.76	2.243	8.864	0.253	4	0.812739
0	0.039459	0.00858856	3	0.0172074	0.00356528	3		Phase 1 _x000D_(5 min VIP)	101.476	110.502	88.0217	87.579	108.326	97.3669		Phase 2 _x000D_(>5 min VIP)	Yes	0.000743	100	26.73	73.27	7.876	9.303	4	0.001485
0.333333	0.0283385	0.0110006	3	0.00428207	0.0106498	3		Phase 2 _x000D_(>5 min VIP)	97.5089	111.499	90.9926	21.0495	36.7916	22.3577
0.666667	0.0156921	0.0174328	3	0.031199	0.0101867	3
1	0.0201815	0.00740614	3	0.015893	0.0118942	3
1.33333	0.0101478	0.00818386	3	0.0150116	0.0184052	3			Peak/plateau cAMP							Multiple t tests
1.66667	-0.00427772	0.0173712	3	0.00548648	0.0163336	3			DMSO			30 µM Dyngo4a					Significant?	P value	Mean of DMSO	Mean of 30 μM Dyngo4a	Difference	SE of difference	t ratio	df	Adjusted P Value
2	0.0111544	0.00160114	3	0.00415664	0.00717167	3		Phase	Replicate 1	Replicate 2	Replicate 3	Replicate 1	Replicate 2	Replicate 3		Peak (≈1min VIP)	No	0.493593	100	97.38	2.615	3.475	0.7525	4	0.493593
2.33333	-0.00271217	0.0110159	3	0.000403697	0.0133907	3		Peak (≈1min VIP)	98.4414	103.919	97.64	91.7398	101.012	99.4031		Plateau _x000D_(25-30 min VIP)	Yes	0.000718	23.84	0.9795	22.86	2.435	9.387	4	0.001435
2.66667	0.00313505	0.0140181	3	-0.00687046	0.0162443	3		Plateau _x000D_(25-30 min VIP)	22.3991	27.1517	21.9691	-0.37379	4.51049	-1.19833
3	-0.00644177	0.00341253	3	-0.0241199	0.012499	3
3.33333	-0.0230283	0.00231062	3	-0.0048408	0.00422423	3
3.66667	-0.0180874	0.0096428	3	-0.00320817	0.00378554	3
4	-0.0209022	0.013346	3	-0.0149829	0.00485265	3
4.33333	-0.00773621	0.00759802	3	-0.00893834	0.018066	3
4.66667	-0.02799	0.0121448	3	-0.0182489	0.0114622	3
5	-0.0169326	0.0176454	3	-0.0124304	0.00762363	3
5.33333	1.50913	0.12728	3	1.63825	0.172565	3
5.66667	1.95058	0.098056	3	1.99172	0.0794667	3
6	1.93378	0.113875	3	1.95511	0.0923162	3
6.33333	1.79197	0.12501	3	1.69439	0.15843	3
6.66667	1.59678	0.139098	3	1.4232	0.193971	3
7	1.3895	0.128385	3	1.13463	0.231646	3
7.33333	1.17426	0.144015	3	0.97064	0.25144	3
7.66667	0.977097	0.141075	3	0.791637	0.231067	3
8	0.829043	0.128273	3	0.6786	0.168481	3
8.33333	0.700454	0.107162	3	0.617656	0.150585	3
8.66667	0.589505	0.112633	3	0.577094	0.107262	3
9	0.529458	0.0901808	3	0.631144	0.127559	3
9.33333	0.45125	0.0975354	3	0.609319	0.0688419	3
9.66667	0.394042	0.0777554	3	0.629248	0.0525523	3
10	0.347814	0.0534591	3	0.682623	0.0517227	3
10.3333	0.315171	0.070366	3	0.691265	0.0459965	3
10.6667	0.294491	0.066642	3	0.724816	0.0598619	3
11	0.282474	0.0469951	3	0.725579	0.0737232	3
11.3333	0.251923	0.0531308	3	0.729435	0.0813684	3
11.6667	0.241835	0.0470366	3	0.71004	0.0870406	3
12	0.21916	0.0429928	3	0.718639	0.0711869	3
12.3333	0.207743	0.0623403	3	0.717261	0.0820065	3
12.6667	0.205852	0.0506296	3	0.715054	0.0846109	3
13	0.174029	0.0603275	3	0.699604	0.0918864	3
13.3333	0.171179	0.0477806	3	0.681528	0.0879003	3
13.6667	0.150768	0.0574055	3	0.670083	0.0796282	3
14	0.148994	0.0463901	3	0.67069	0.103768	3
14.3333	0.146469	0.0424566	3	0.675969	0.0941202	3
14.6667	0.142276	0.0448602	3	0.664786	0.080358	3
15	0.150556	0.0580641	3	0.649693	0.0896918	3
15.3333	0.136761	0.0428407	3	0.642833	0.0875718	3
15.6667	0.131493	0.0420311	3	0.64758	0.0884307	3
16	0.111744	0.0632447	3	0.625431	0.0946557	3
16.3333	0.123313	0.0297024	3	0.642065	0.0933877	3
16.6667	0.123572	0.052606	3	0.611119	0.101502	3
17	0.102852	0.0436764	3	0.61402	0.0838534	3
17.3333	0.102946	0.0471596	3	0.61087	0.0800007	3
17.6667	0.0945368	0.043035	3	0.591762	0.074847	3
18	0.106554	0.0544731	3	0.596983	0.0929689	3
18.3333	0.0949195	0.0535136	3	0.605574	0.0676831	3
18.6667	0.0955101	0.0554923	3	0.592641	0.0741057	3
19	0.0838874	0.0567263	3	0.583236	0.0593388	3
19.3333	0.0863037	0.0618023	3	0.573281	0.0655429	3
19.6667	0.092887	0.0479068	3	0.597699	0.0815314	3
20	0.0788913	0.0495878	3	0.554495	0.0948035	3
20.3333	0.075803	0.0494899	3	0.568382	0.0710239	3
20.6667	0.0722825	0.036903	3	0.577215	0.0556314	3
21	0.080241	0.0546869	3	0.553633	0.0673139	3
21.3333	0.0802422	0.0581685	3	0.551243	0.0762449	3
21.6667	0.0639414	0.064862	3	0.544826	0.0515117	3
22	0.06541	0.0492712	3	0.529446	0.0779838	3
22.3333	0.066122	0.0489618	3	0.543847	0.0867606	3
22.6667	0.0585968	0.0444491	3	0.53338	0.0647316	3
23	0.0666712	0.0540422	3	0.542706	0.0760615	3
23.3333	0.0578898	0.052196	3	0.546401	0.0694933	3
23.6667	0.0636435	0.0452337	3	0.534411	0.0662081	3
24	0.0460882	0.0524371	3	0.529089	0.0567173	3
24.3333	0.0451163	0.0592958	3	0.524955	0.0663927	3
24.6667	0.0523449	0.0465213	3	0.532225	0.0711469	3
25	0.0458915	0.0585265	3	0.517724	0.0983987	3
25.3333	0.0492088	0.068464	3	0.53093	0.0848178	3
25.6667	0.0427421	0.0639653	3	0.510981	0.0658604	3
26	0.0400436	0.0619584	3	0.509136	0.0508582	3
26.3333	0.0377835	0.0635962	3	0.521626	0.0571083	3
26.6667	0.0419193	0.0520431	3	0.517125	0.0595142	3
27	0.033529	0.0654192	3	0.495971	0.08222	3
27.3333	0.0473479	0.0693432	3	0.502703	0.0752949	3
27.6667	0.0433209	0.0585323	3	0.503969	0.0755657	3
28	0.0391424	0.0588	3	0.49703	0.0720958	3
28.3333	0.0321785	0.0636736	3	0.501191	0.0678771	3
28.6667	0.0243331	0.0693704	3	0.502305	0.073059	3
29	0.0230466	0.0494989	3	0.495702	0.0704541	3
29.3333	0.0296404	0.0649799	3	0.4775	0.0730286	3
29.6667	0.0250533	0.0634654	3	0.504167	0.0955384	3
30	0.0321089	0.0524996	3	0.501948	0.0645735	3
30.3333	0.0190322	0.0801136	3	0.480858	0.0662378	3
30.6667	0.0179861	0.0584819	3	0.488587	0.0578007	3
31	0.0308644	0.0522465	3	0.481166	0.0717756	3
31.3333	0.0336357	0.0524618	3	0.487171	0.0658781	3
31.6667	0.0241542	0.0576369	3	0.482933	0.0558016	3
32	0.021546	0.0613838	3	0.48349	0.0470071	3
32.3333	0.0164496	0.0692348	3	0.501339	0.0464888	3
32.6667	0.0195323	0.0612699	3	0.477587	0.0550951	3
33	0.0141277	0.0727274	3	0.475988	0.0521643	3
33.3333	0.0174567	0.0754245	3	0.462822	0.060352	3
33.6667	0.0159884	0.0673197	3	0.466549	0.0625851	3
34	0.0100401	0.0600469	3	0.48608	0.042069	3
34.3333	0.0271301	0.067732	3	0.468471	0.0662988	3
34.6667	0.0139326	0.0502654	3	0.479685	0.0732324	3
35	0.0159259	0.0686085	3	0.467948	0.0630624	3
35.3333	0.0162715	0.0458777	3	0.45387	0.0677419	3

## Sheet: Fig 2b
	cAMP (ΔF/F0)								Normalized cAMP							Multiple t tests
	VIP pretreated			Naïve					Naïve			VIP pretreated					Significant?	P value	Mean of Naive	Mean of Pretreated	Difference	SE of difference	t ratio	df	Adjusted P Value
Time (min)	Mean	Std Dev	N	Mean	Std Dev	N			Replicate 1	Replicate 2	Replicate 3	Replicate 1	Replicate 2	Replicate 3		Baseline	Yes	0.002524	-0.4277	28.6	-29.03	4.306	6.741	4	0.005041
0	0.550125	0.0999336	3	0.0161608	0.062784	3		Baseline	-2.0983	2.73715	-1.92209	24.4353	24.7562	36.605		Peak (≈1 min VIP)	Yes	0.001208	100	44.59	55.41	6.761	8.195	4	0.00362
0.5	0.533548	0.101032	3	0.00820893	0.0664002	3		Peak (≈1 min VIP)	98.5576	109.129	92.3132	38.672	41.3419	53.7664		Plateau _x000D_(25-30 min VIP)	No	0.534399	21.69	18.44	3.249	4.785	0.679	4	0.534399
1	0.524815	0.0807699	3	0.00437985	0.0538633	3		Plateau _x000D_(25-30 min VIP)	18.7582	28.8167	17.4826	13.7332	17.1086	24.4692
1.5	0.51884	0.0924678	3	-0.00537386	0.0413412	3
2	0.49723	0.0871168	3	-0.00581426	0.050649	3
2.5	0.482999	0.0759798	3	-0.0103553	0.0460404	3
3	0.474906	0.0759115	3	-0.00849671	0.0524964	3
3.5	0.476078	0.0913672	3	-0.00983631	0.0535391	3
4	0.458828	0.0957938	3	-0.0223765	0.0437828	3
4.5	0.463842	0.0884493	3	-0.0112581	0.0320121	3
5	0.433887	0.0811297	3	-0.00980059	0.0445968	3
5.5	0.693336	0.0721441	3	1.64313	0.256142	3
6	0.775577	0.140382	3	1.73971	0.14788	3
6.5	0.734031	0.140397	3	1.27338	0.127533	3
7	0.653441	0.130557	3	0.83444	0.0996006	3
7.5	0.591669	0.112173	3	0.582769	0.0857386	3
8	0.568668	0.111555	3	0.463918	0.094201	3
8.5	0.527097	0.0934268	3	0.428949	0.107029	3
9	0.511457	0.0991557	3	0.417781	0.109289	3
9.5	0.506947	0.112498	3	0.450411	0.122101	3
10	0.457366	0.104943	3	0.486659	0.11524	3
10.5	0.462917	0.102403	3	0.513162	0.125875	3
11	0.452955	0.0900623	3	0.530772	0.12701	3
11.5	0.434811	0.0975856	3	0.533172	0.107556	3
12	0.447658	0.104514	3	0.517586	0.123701	3
12.5	0.434047	0.0916337	3	0.516798	0.128125	3
13	0.419905	0.0854093	3	0.515781	0.132795	3
13.5	0.413301	0.0926318	3	0.498422	0.115165	3
14	0.406529	0.0950191	3	0.484211	0.111072	3
14.5	0.406249	0.0877171	3	0.489558	0.114444	3
15	0.406846	0.0952619	3	0.486118	0.102721	3
15.5	0.397825	0.102364	3	0.470151	0.109255	3
16	0.388958	0.0933828	3	0.464351	0.129939	3
16.5	0.375282	0.0822795	3	0.461443	0.11915	3
17	0.369675	0.0885808	3	0.454813	0.0995426	3
17.5	0.382201	0.0894149	3	0.456648	0.114266	3
18	0.368122	0.101106	3	0.443229	0.111555	3
18.5	0.36134	0.104529	3	0.448774	0.125805	3
19	0.376731	0.0986385	3	0.438147	0.118908	3
19.5	0.362098	0.10145	3	0.420328	0.108921	3
20	0.364809	0.105521	3	0.422213	0.121725	3
20.5	0.364014	0.0925479	3	0.41917	0.107506	3
21	0.359231	0.0865606	3	0.418346	0.105426	3
21.5	0.361113	0.0940527	3	0.410965	0.114965	3
22	0.353285	0.106058	3	0.412367	0.109983	3
22.5	0.353063	0.0990721	3	0.414699	0.112615	3
23	0.345346	0.114246	3	0.411077	0.108528	3
23.5	0.347862	0.0917142	3	0.40227	0.107941	3
24	0.33708	0.0997163	3	0.40152	0.0929112	3
24.5	0.337812	0.0960362	3	0.404105	0.126628	3
25	0.332622	0.0923098	3	0.403721	0.111994	3
25.5	0.34162	0.100745	3	0.401137	0.116851	3
26	0.351513	0.106807	3	0.385928	0.11207	3
26.5	0.344981	0.0844316	3	0.394841	0.105018	3
27	0.325689	0.0867186	3	0.385066	0.102195	3
27.5	0.323452	0.107817	3	0.370466	0.0873984	3
28	0.317661	0.100991	3	0.384941	0.108473	3
28.5	0.317176	0.100923	3	0.380022	0.113743	3
29	0.324991	0.100598	3	0.387553	0.134776	3
29.5	0.30584	0.105034	3	0.377025	0.121436	3
30	0.312779	0.101683	3	0.383994	0.104723	3
30.5	0.311515	0.0919258	3	0.373174	0.106593	3
31	0.317552	0.0968784	3	0.383341	0.11541	3
31.5	0.314471	0.0827546	3	0.370265	0.104903	3
32	0.316009	0.0912495	3	0.370444	0.105987	3
32.5	0.318533	0.0926691	3	0.365706	0.104786	3
33	0.324183	0.0980849	3	0.372392	0.0953017	3
33.5	0.317286	0.104542	3	0.370113	0.103823	3
34	0.320231	0.086338	3	0.3583	0.0987958	3
34.5	0.308168	0.0916616	3	0.374269	0.104942	3
35	0.307185	0.0896674	3	0.372692	0.113127	3
35.5	0.314924	0.0920792	3	0.361019	0.112873	3

## Sheet: Fig 2c
	mini-Gs recruitment (ΔLum)
	CAAX			Endofin
Time (min)	Mean	Std Dev	N	Mean	Std Dev	N
0	-0.0276413	0.0308818	5	0.00554357	0.0193766	5
1	0.00874747	0.0172592	5	0.00995821	0.00851829	5
2	0.00503636	0.0259736	5	0.0164389	0.0153532	5
3	0.00292169	0.0171225	5	-0.0171299	0.0420287	5
4	-0.0124884	0.0161934	5	-0.0292544	0.0108918	5
5	0.0234243	0.0148177	5	0.0144437	0.0266156	5
6	1.01205	0.166033	5	0.133604	0.0920511	5
7	1.15472	0.141088	5	0.200499	0.12832	5
8	1.21316	0.155804	5	0.388572	0.170145	5
9	1.25241	0.174692	5	0.58167	0.193604	5
10	1.236	0.132804	5	0.776375	0.233629	5
11	1.23622	0.115693	5	0.924084	0.306663	5
12	1.27465	0.134421	5	1.0945	0.333014	5
13	1.30541	0.133401	5	1.1693	0.362279	5
14	1.27701	0.104997	5	1.31563	0.410811	5
15	1.25196	0.127369	5	1.35827	0.431952	5
16	1.26351	0.0930186	5	1.4522	0.446379	5
17	1.25645	0.160811	5	1.53371	0.433605	5
18	1.31097	0.145555	5	1.60452	0.498987	5
19	1.28841	0.124774	5	1.68432	0.529834	5
20	1.27017	0.150869	5	1.72448	0.532132	5
21	1.26368	0.174915	5	1.77521	0.47107	5
22	1.23739	0.145398	5	1.81037	0.585196	5
23	1.26049	0.126428	5	1.86724	0.627759	5
24	1.23985	0.113478	5	1.86368	0.574348	5
25	1.2462	0.115635	5	1.87463	0.587939	5
26	1.23603	0.170907	5	1.88953	0.59569	5
27	1.21365	0.174527	5	1.93866	0.623929	5
28	1.20735	0.182533	5	1.96839	0.672235	5
29	1.25313	0.192815	5	1.97138	0.664135	5
30	1.22842	0.182325	5	1.99738	0.719772	5
31	1.1705	0.217024	5	2.02034	0.733519	5
32	1.25075	0.241557	5	1.9483	0.707733	5
33	1.22257	0.265035	5	2.0013	0.72552	5
34	1.19861	0.21666	5	2.01567	0.741984	5
35	1.17644	0.231138	5	2.0034	0.794138	5
36	1.20856	0.238631	5	1.99525	0.799856	5

## Sheet: Fig 2d
	Nb37 recruitment (ΔLum)
	CAAX			Endofin
Time (min)	Mean	Std Dev	N	Mean	Std Dev	N
0	-0.00470304	0.00947211	3	-0.0218897	0.0169747	3
1	0.000812627	0.0175483	3	-0.0101155	0.00428654	3
2	-0.00495629	0.0230689	3	-0.0219986	0.00355824	3
3	0.000379177	0.0224911	3	-0.00404681	0.0103649	3
4	-0.00433529	0.0102809	3	0.0264133	0.0202929	3
5	0.0128028	0.00867973	3	0.0316373	0.0187332	3
6	0.579595	0.220332	3	0.0862312	0.0295151	3
7	0.606931	0.134307	3	0.0498819	0.0343178	3
8	0.494254	0.12129	3	0.0888419	0.0474351	3
9	0.43595	0.0913859	3	0.0952369	0.0460478	3
10	0.381431	0.0557783	3	0.125083	0.0472959	3
11	0.360347	0.0357118	3	0.155831	0.0168921	3
12	0.321288	0.0317951	3	0.188884	0.0162613	3
13	0.309804	0.0737004	3	0.201968	0.0181979	3
14	0.298662	0.0601537	3	0.2129	0.026821	3
15	0.283313	0.0533751	3	0.198347	0.0210902	3
16	0.263361	0.0476314	3	0.228326	0.0213773	3
17	0.269754	0.0401039	3	0.226818	0.0203193	3
18	0.247223	0.0562311	3	0.221458	0.0359961	3
19	0.230739	0.0546644	3	0.209879	0.01833	3
20	0.235083	0.055019	3	0.207232	0.0206862	3
21	0.216332	0.054888	3	0.226358	0.0264844	3
22	0.214182	0.0358078	3	0.235553	0.0136702	3
23	0.198309	0.0387152	3	0.226388	0.0413711	3
24	0.208845	0.0379261	3	0.227963	0.0142394	3
25	0.198623	0.0460529	3	0.217817	0.0103332	3
26	0.206528	0.0485443	3	0.223371	0.0343502	3
27	0.189519	0.043469	3	0.221591	0.0235674	3
28	0.175345	0.0296227	3	0.226005	0.0141038	3
29	0.188018	0.0413104	3	0.205022	0.0457101	3
30	0.179197	0.0339049	3	0.215548	0.0323511	3
31	0.172855	0.0405721	3	0.202028	0.027689	3
32	0.184126	0.0448017	3	0.210062	0.0320831	3
33	0.171203	0.0317029	3	0.198597	0.0259507	3
34	0.154889	0.0225091	3	0.211663	0.034819	3
35	0.158912	0.0177627	3	0.196047	0.0392538	3
36	0.156149	0.0306684	3	0.199945	0.0451866	3
