# Supplementary material for: β-Arrestin-independent endosomal cAMP signaling by a polypeptide hormone GPCR
Source: Nat Chem Biol. 2023 Sep 25;20(3):323–32. doi: 10.1038/s41589-023-01412-4 (PMC10907292; doi:10.1038/s41589-023-01412-4)
Supplement: Supplementary file 6 — Source data plotted in graphs and full statistical test reporting. [file 41589_2023_1412_MOESM6_ESM.xlsx]

## Sheet: Fig 3a
	cAMP (ΔF/F0)																				Integrated cAMP Phase 1 (5 min VIP)
	β-arr DKO2						β-arr1 KO						β-arr2 KO								DMSO				30 µM Dyngo4a
	DMSO			30 µM Dyngo4a			DMSO			30 µM Dyngo4a			DMSO			30 µM Dyngo4a				Cell Line	Replicate 1	Replicate 2	Replicate 3	Replicate 4	Replicate 1	Replicate 2	Replicate 3
Time (min)	Mean	Std Dev	N	Mean	Std Dev	N	Mean	Std Dev	N	Mean	Std Dev	N	Mean	Std Dev	N	Mean	Std Dev	N		HEK293	101.476	110.502	88.0217		87.579	108.326	97.3669
0	-0.0615465	0.0333127	4	0.0139976	0.019185	3	0.0294616	0.0117821	3	0.027026	0.00544997	3	0.0130414	0.00942573	3	0.0151374	0.00980288	3		β-arr DKO1	107.897	107.687	84.4158		157.856	175.757	145.981
0.5	-0.0663181	0.0433133	4	0.00436528	0.0166944	3	0.0114783	0.0246045	3	0.0114372	0.00983349	3	0.00450383	0.0114587	3	0.0124882	0.0150921	3		β-arr DKO2	91.4661	93.6928	114.841	83.0501	146.717	146.318	160.486
1	-0.0222645	0.0303871	4	0.0416266	0.0565281	3	0.002964	0.00689234	3	0.00918455	0.0058932	3	-0.00768096	0.016782	3	0.00515792	0.0057662	3		β-arr1 KO	107.943	99.6857	92.371		100.142	79.9075	79.001
1.5	-0.000948655	0.0242352	4	0.0124511	0.0230399	3	0.022035	0.00843705	3	-0.00603702	0.0211082	3	-0.00897016	0.0134373	3	0.00185038	0.0118533	3		β-arr2 KO	109.962	93.7372	96.3013		122.982	109.022	101.073
2	0.0224875	0.010084	4	-0.00548257	0.00611706	3	0.00843583	0.00652487	3	-5.54867e-05	0.0166304	3	-0.00754996	0.00932307	3	0.00326692	0.00738629	3
2.5	0.030282	0.0205921	4	-0.0127461	0.0057419	3	-0.00489747	0.00874364	3	0.00582208	0.00779472	3	-0.00322402	0.00503681	3	-0.00199791	0.0113135	3
3	0.0275189	0.0174834	4	-0.0195136	0.00784217	3	-0.0145306	0.00750155	3	-0.00367514	0.00764223	3	0.00709445	0.0139428	3	-0.0122772	0.00606123	3			Integrated cAMP Phase 2 (>5 min VIP)
3.5	0.02861	0.0186861	4	-0.00446735	0.0276861	3	-0.0018351	0.0085275	3	0.00310652	0.00487637	3	-0.00249301	0.0143198	3	-0.000188627	0.0114139	3			DMSO				30 µM Dyngo4a
4	0.0201371	0.0367146	4	-0.0123701	0.0179793	3	-0.0136326	0.00895336	3	-0.0218617	0.0140868	3	-0.000288483	0.0170799	3	0.00153614	0.0178463	3		Cell Line	Replicate 1	Replicate 2	Replicate 3	Replicate 4	Replicate 1	Replicate 2	Replicate 3
4.5	0.0108968	0.0186273	4	4.24433e-05	0.0105212	3	-0.0210908	0.0165427	3	-0.0122238	0.00259856	3	0.00254914	0.0138196	3	-0.0114393	0.0181414	3		HEK293	96.056	111.863	92.0806		21.0495	36.7916	22.3577
5	0.0111455	0.0126269	4	-0.0179032	0.0119685	3	-0.0183882	0.00867449	3	-0.0127231	0.0256626	3	0.00301775	0.0158177	3	-0.0135339	0.0145441	3		β-arr DKO1	125.693	96.5006	77.8067		184.96	201.579	180.515
5.5	1.00267	0.237083	4	1.38337	0.037821	3	1.57826	0.2103	3	1.37479	0.267918	3	1.24264	0.110523	3	1.20366	0.222637	3		β-arr DKO2	89.9229	96.9418	113.135	69.5289	220.102	219.706	255.045
6	1.36501	0.236588	4	1.77946	0.0731884	3	1.84785	0.0934319	3	1.74619	0.0885002	3	1.47109	0.0698147	3	1.51417	0.0553482	3		β-arr1 KO	107.394	98.5344	94.0719		22.9481	26.6015	10.231
6.5	1.41744	0.250806	4	1.91312	0.132478	3	1.48227	0.0925308	3	1.48844	0.105539	3	1.13699	0.0472958	3	1.30887	0.037711	3		β-arr2 KO	114.954	92.2498	92.7963		42.3464	26.8216	22.9508
7	1.35494	0.215243	4	1.92412	0.140833	3	0.928695	0.126602	3	1.03354	0.180524	3	0.77105	0.0757974	3	1.01448	0.102167	3
7.5	1.2425	0.192792	4	1.89822	0.0953151	3	0.584282	0.0917622	3	0.686814	0.15698	3	0.517249	0.110259	3	0.734254	0.129745	3
8	1.09858	0.171191	4	1.88369	0.102706	3	0.44613	0.0532338	3	0.455766	0.124902	3	0.391478	0.108139	3	0.552065	0.129443	3		Note: β-arr DKO1 data can be found in Extended Data Fig 5a
8.5	0.962543	0.172415	4	1.88012	0.093495	3	0.401457	0.0496209	3	0.330738	0.0846388	3	0.318385	0.0946291	3	0.428566	0.115639	3
9	0.8421	0.158308	4	1.85141	0.109807	3	0.419738	0.0322944	3	0.250095	0.0828558	3	0.275572	0.0909463	3	0.338449	0.105709	3
9.5	0.730305	0.150726	4	1.84481	0.114754	3	0.430079	0.020897	3	0.209246	0.0746224	3	0.264442	0.0647049	3	0.277496	0.0948236	3
10	0.662286	0.154834	4	1.82467	0.112456	3	0.477159	0.0378317	3	0.167289	0.0780967	3	0.241292	0.0681984	3	0.23577	0.082381	3
10.5	0.600996	0.159857	4	1.79563	0.124915	3	0.50168	0.0342453	3	0.156462	0.0640059	3	0.247203	0.0474578	3	0.196193	0.0811755	3
11	0.573716	0.151975	4	1.79227	0.12086	3	0.535096	0.0381526	3	0.131601	0.0663572	3	0.252792	0.0359193	3	0.173187	0.0603838	3
11.5	0.538191	0.150833	4	1.77106	0.104988	3	0.540597	0.0381691	3	0.120512	0.0664293	3	0.239744	0.0423037	3	0.151945	0.0616931	3
12	0.504718	0.143105	4	1.75631	0.0996739	3	0.548816	0.0554254	3	0.0948113	0.0860385	3	0.260617	0.0368002	3	0.123771	0.0494433	3
12.5	0.484954	0.133375	4	1.72218	0.106478	3	0.54452	0.0408404	3	0.0857687	0.0655814	3	0.262076	0.0358962	3	0.113628	0.0533909	3
13	0.464982	0.144674	4	1.70337	0.108246	3	0.527194	0.0617644	3	0.0856927	0.081718	3	0.254649	0.0338243	3	0.0957339	0.0457683	3
13.5	0.449887	0.135272	4	1.68566	0.115274	3	0.513445	0.0336887	3	0.0695946	0.0747647	3	0.266185	0.0335338	3	0.0851454	0.0371824	3
14	0.433435	0.132125	4	1.66676	0.121545	3	0.526824	0.0422698	3	0.0588164	0.0836513	3	0.262782	0.0348586	3	0.0621111	0.0424355	3
14.5	0.421023	0.133278	4	1.65172	0.106617	3	0.525855	0.0412545	3	0.0519916	0.0720113	3	0.262413	0.0360555	3	0.061015	0.0282589	3
15	0.397223	0.124689	4	1.62341	0.106385	3	0.501028	0.0394366	3	0.0546765	0.0782948	3	0.256892	0.0283733	3	0.0487469	0.0216083	3
15.5	0.395495	0.131038	4	1.59009	0.123915	3	0.496368	0.0481121	3	0.0405169	0.0820079	3	0.253403	0.0360066	3	0.0388952	0.0171212	3
16	0.385016	0.124737	4	1.56914	0.117611	3	0.482776	0.0650448	3	0.035922	0.0857123	3	0.263101	0.0491633	3	0.0255444	0.0271841	3
16.5	0.380388	0.124031	4	1.54601	0.123813	3	0.484132	0.0448881	3	0.032072	0.0871592	3	0.250423	0.0354287	3	0.0247979	0.0196249	3
17	0.360699	0.131754	4	1.52135	0.124981	3	0.472389	0.055258	3	0.0159964	0.0892194	3	0.253732	0.0344711	3	0.015955	0.0122008	3
17.5	0.352543	0.135341	4	1.49083	0.126339	3	0.471917	0.0541817	3	0.0270301	0.0856334	3	0.248465	0.0412948	3	0.00546701	0.0146208	3
18	0.350547	0.134026	4	1.46322	0.130828	3	0.456733	0.0729222	3	0.0251314	0.0908099	3	0.235031	0.0390921	3	0.000315703	0.00767164	3
18.5	0.341891	0.137688	4	1.45337	0.125139	3	0.45087	0.048301	3	0.0156393	0.0910067	3	0.232612	0.0413679	3	-0.00818892	0.0155087	3
19	0.327731	0.129069	4	1.4312	0.131124	3	0.441911	0.0506242	3	0.00780879	0.0966921	3	0.229887	0.0511501	3	-0.012101	0.00437066	3
19.5	0.325435	0.127747	4	1.39804	0.132412	3	0.453373	0.0693225	3	0.0130381	0.10093	3	0.229644	0.0425724	3	-0.0137385	0.00970096	3
20	0.322447	0.129804	4	1.3805	0.129968	3	0.440912	0.0432488	3	0.00110041	0.111199	3	0.233778	0.0394768	3	-0.0209189	0.0120099	3
20.5	0.312111	0.135546	4	1.34405	0.123749	3	0.429678	0.0555246	3	-0.0011665	0.0832665	3	0.22092	0.0360166	3	-0.0308308	0.00414658	3
21	0.310375	0.124894	4	1.32509	0.118105	3	0.427593	0.0486967	3	-0.00278316	0.10313	3	0.226089	0.0313857	3	-0.0318693	0.0087637	3
21.5	0.310824	0.126926	4	1.2891	0.116315	3	0.4251	0.0713213	3	-0.0108966	0.102463	3	0.221437	0.0515303	3	-0.048559	0.0102277	3
22	0.304775	0.119587	4	1.25888	0.114758	3	0.42338	0.057016	3	-0.00800226	0.095588	3	0.214326	0.0413011	3	-0.0480798	0.0184892	3
22.5	0.298389	0.121338	4	1.2299	0.105079	3	0.401792	0.0483087	3	-0.028669	0.112001	3	0.214871	0.0375758	3	-0.0471752	0.00405971	3
23	0.292528	0.12703	4	1.21648	0.117936	3	0.410442	0.0441186	3	-0.020251	0.0974971	3	0.217569	0.0452698	3	-0.0517207	0.0143849	3
23.5	0.29045	0.128409	4	1.18443	0.113073	3	0.408422	0.068028	3	-0.0122651	0.113481	3	0.205148	0.0408282	3	-0.0564105	0.025208	3
24	0.277538	0.126363	4	1.15181	0.11708	3	0.409982	0.0411836	3	-0.0289326	0.0978718	3	0.210155	0.0378347	3	-0.0612599	0.0124972	3
24.5	0.279594	0.122436	4	1.12855	0.115549	3	0.402964	0.0603183	3	-0.025563	0.12055	3	0.199797	0.0358644	3	-0.0637891	0.0196241	3
25	0.279052	0.12457	4	1.10278	0.103702	3	0.405496	0.0567488	3	-0.0368714	0.110607	3	0.19943	0.0385705	3	-0.0654265	0.0305721	3
25.5	0.27525	0.129362	4	1.07889	0.116531	3	0.405736	0.0504855	3	-0.0302894	0.112168	3	0.191271	0.0369904	3	-0.0641276	0.0245952	3
26	0.26618	0.130936	4	1.05381	0.11402	3	0.387198	0.0408889	3	-0.0322433	0.114435	3	0.190476	0.0357604	3	-0.0728331	0.0238632	3
26.5	0.264399	0.12953	4	1.03078	0.117136	3	0.390117	0.0545136	3	-0.0358912	0.11969	3	0.191133	0.0307414	3	-0.0746831	0.0253075	3
27	0.264408	0.120547	4	1.00483	0.1123	3	0.380193	0.0603594	3	-0.0542832	0.111106	3	0.188202	0.0295857	3	-0.0735915	0.0232239	3
27.5	0.264542	0.118541	4	0.986371	0.102627	3	0.379163	0.0672572	3	-0.038226	0.118128	3	0.190071	0.0455192	3	-0.0803649	0.0305445	3
28	0.26024	0.126407	4	0.964899	0.112701	3	0.383674	0.0440125	3	-0.051852	0.125196	3	0.189745	0.0494205	3	-0.0833046	0.038575	3
28.5	0.261976	0.12453	4	0.937513	0.096138	3	0.382178	0.0590647	3	-0.0381677	0.123756	3	0.18877	0.0352385	3	-0.090212	0.0335987	3
29	0.258276	0.117728	4	0.92075	0.0969232	3	0.375735	0.0612773	3	-0.0553055	0.125662	3	0.179735	0.041531	3	-0.0933199	0.031556	3
29.5	0.251635	0.119666	4	0.885966	0.0964397	3	0.377691	0.0641514	3	-0.0423109	0.121018	3	0.174424	0.0442017	3	-0.0907856	0.0345204	3
30	0.253727	0.121341	4	0.863379	0.0983173	3	0.36825	0.0522172	3	-0.0654955	0.11179	3	0.182104	0.0434711	3	-0.0878115	0.040633	3
30.5	0.252945	0.125692	4	0.842981	0.0964547	3	0.38385	0.0506907	3	-0.0641673	0.136157	3	0.188508	0.0422253	3	-0.102635	0.0295702	3
31	0.252703	0.11857	4	0.829656	0.103514	3	0.371999	0.051217	3	-0.05807	0.127253	3	0.180256	0.0402427	3	-0.0917685	0.040164	3
31.5	0.245877	0.118044	4	0.803685	0.0959638	3	0.37323	0.0637569	3	-0.0556444	0.134075	3	0.171483	0.0395259	3	-0.100746	0.042873	3
32	0.249396	0.126108	4	0.792116	0.0995498	3	0.373852	0.0456997	3	-0.0624648	0.131705	3	0.173207	0.0420715	3	-0.101216	0.0417117	3
32.5	0.244762	0.125335	4	0.766469	0.0815125	3	0.367756	0.0530956	3	-0.0571651	0.126605	3	0.174824	0.0430109	3	-0.107971	0.0440934	3
33	0.24403	0.111433	4	0.751874	0.0839685	3	0.365075	0.0488286	3	-0.0678339	0.12508	3	0.172327	0.0369542	3	-0.103369	0.0544586	3
33.5	0.24542	0.125691	4	0.72373	0.0868084	3	0.359165	0.062592	3	-0.0747115	0.1291	3	0.176437	0.0399873	3	-0.113786	0.0445056	3
34	0.238971	0.120591	4	0.719266	0.0842413	3	0.376396	0.0698361	3	-0.0688192	0.13258	3	0.170551	0.0357583	3	-0.114524	0.0485115	3
34.5	0.241204	0.1131	4	0.697833	0.0757422	3	0.369424	0.068931	3	-0.0757907	0.139397	3	0.168393	0.042533	3	-0.108622	0.0495416	3
35	0.239705	0.119906	4	0.672676	0.0918504	3	0.351849	0.0499749	3	-0.0733694	0.124605	3	0.165955	0.0343001	3	-0.110351	0.0560081	3
35.5	0.235222	0.119672	4	0.662774	0.0799057	3	0.355308	0.0474171	3	-0.0837749	0.138325	3	0.172395	0.0419814	3	-0.118969	0.0478682	3

## Sheet: Fig 3a Statistics (Phase 1)
Two-way ANOVA	Ordinary						Note: Statistics include data from Extended Data Fig 5a
Alpha	0.05
Source of Variation	% of total variation	P value	P value summary	Significant?
Interaction	36.11	<0.0001	****	Yes
Genotype	31.76	<0.0001	****	Yes
Dyngo4a	19.28	<0.0001	****	Yes
Tukey's multiple comparisons test	Predicted (LS) mean diff.	95.00% CI of diff.	Significant?	Summary	Adjusted P Value
HEK293:DMSO vs. HEK293:30 μM Dyngo4a	2.243	-30.78 to 35.27	No	ns	>0.9999
HEK293:DMSO vs. β-arr DKO1:DMSO	-1.667e-07	-33.02 to 33.02	No	ns	>0.9999
HEK293:DMSO vs. β-arr DKO1:30 μM Dyngo4a	-59.87	-92.89 to -26.84	Yes	****	<0.0001
HEK293:DMSO vs. β-arr DKO2:DMSO	4.237	-26.65 to 35.13	No	ns	>0.9999
HEK293:DMSO vs. β-arr DKO2:30 μM Dyngo4a	-51.17	-84.20 to -18.15	Yes	***	0.0007
HEK293:DMSO vs. β-arr1 KO:DMSO	1.667e-07	-33.02 to 33.02	No	ns	>0.9999
HEK293:DMSO vs. β-arr1 KO:30 μM Dyngo4a	13.65	-19.37 to 46.67	No	ns	0.8947
HEK293:DMSO vs. β-arr2 KO:DMSO	2e-07	-33.02 to 33.02	No	ns	>0.9999
HEK293:DMSO vs. β-arr2 KO:30 μM Dyngo4a	-11.03	-44.05 to 22.00	No	ns	0.9684
HEK293:30 μM Dyngo4a vs. β-arr DKO1:DMSO	-2.243	-35.27 to 30.78	No	ns	>0.9999
HEK293:30 μM Dyngo4a vs. β-arr DKO1:30 μM Dyngo4a	-62.11	-95.13 to -29.08	Yes	****	<0.0001
HEK293:30 μM Dyngo4a vs. β-arr DKO2:DMSO	1.995	-28.90 to 32.89	No	ns	>0.9999
HEK293:30 μM Dyngo4a vs. β-arr DKO2:30 μM Dyngo4a	-53.42	-86.44 to -20.39	Yes	***	0.0004
HEK293:30 μM Dyngo4a vs. β-arr1 KO:DMSO	-2.243	-35.27 to 30.78	No	ns	>0.9999
HEK293:30 μM Dyngo4a vs. β-arr1 KO:30 μM Dyngo4a	11.41	-21.62 to 44.43	No	ns	0.9612
HEK293:30 μM Dyngo4a vs. β-arr2 KO:DMSO	-2.243	-35.27 to 30.78	No	ns	>0.9999
HEK293:30 μM Dyngo4a vs. β-arr2 KO:30 μM Dyngo4a	-13.27	-46.29 to 19.76	No	ns	0.909
β-arr DKO1:DMSO vs. β-arr DKO1:30 μM Dyngo4a	-59.87	-92.89 to -26.84	Yes	****	<0.0001
β-arr DKO1:DMSO vs. β-arr DKO2:DMSO	4.237	-26.65 to 35.13	No	ns	>0.9999
β-arr DKO1:DMSO vs. β-arr DKO2:30 μM Dyngo4a	-51.17	-84.20 to -18.15	Yes	***	0.0007
β-arr DKO1:DMSO vs. β-arr1 KO:DMSO	3.333e-07	-33.02 to 33.02	No	ns	>0.9999
β-arr DKO1:DMSO vs. β-arr1 KO:30 μM Dyngo4a	13.65	-19.37 to 46.67	No	ns	0.8947
β-arr DKO1:DMSO vs. β-arr2 KO:DMSO	3.667e-07	-33.02 to 33.02	No	ns	>0.9999
β-arr DKO1:DMSO vs. β-arr2 KO:30 μM Dyngo4a	-11.03	-44.05 to 22.00	No	ns	0.9684
β-arr DKO1:30 μM Dyngo4a vs. β-arr DKO2:DMSO	64.1	33.21 to 94.99	Yes	****	<0.0001
β-arr DKO1:30 μM Dyngo4a vs. β-arr DKO2:30 μM Dyngo4a	8.691	-24.33 to 41.71	No	ns	0.9935
β-arr DKO1:30 μM Dyngo4a vs. β-arr1 KO:DMSO	59.87	26.84 to 92.89	Yes	****	<0.0001
β-arr DKO1:30 μM Dyngo4a vs. β-arr1 KO:30 μM Dyngo4a	73.51	40.49 to 106.5	Yes	****	<0.0001
β-arr DKO1:30 μM Dyngo4a vs. β-arr2 KO:DMSO	59.87	26.84 to 92.89	Yes	****	<0.0001
β-arr DKO1:30 μM Dyngo4a vs. β-arr2 KO:30 μM Dyngo4a	48.84	15.82 to 81.86	Yes	**	0.0012
β-arr DKO2:DMSO vs. β-arr DKO2:30 μM Dyngo4a	-55.41	-86.30 to -24.52	Yes	***	0.0001
β-arr DKO2:DMSO vs. β-arr1 KO:DMSO	-4.237	-35.13 to 26.65	No	ns	>0.9999
β-arr DKO2:DMSO vs. β-arr1 KO:30 μM Dyngo4a	9.412	-21.48 to 40.30	No	ns	0.9824
β-arr DKO2:DMSO vs. β-arr2 KO:DMSO	-4.237	-35.13 to 26.65	No	ns	>0.9999
β-arr DKO2:DMSO vs. β-arr2 KO:30 μM Dyngo4a	-15.26	-46.15 to 15.63	No	ns	0.762
β-arr DKO2:30 μM Dyngo4a vs. β-arr1 KO:DMSO	51.17	18.15 to 84.20	Yes	***	0.0007
β-arr DKO2:30 μM Dyngo4a vs. β-arr1 KO:30 μM Dyngo4a	64.82	31.80 to 97.85	Yes	****	<0.0001
β-arr DKO2:30 μM Dyngo4a vs. β-arr2 KO:DMSO	51.17	18.15 to 84.20	Yes	***	0.0007
β-arr DKO2:30 μM Dyngo4a vs. β-arr2 KO:30 μM Dyngo4a	40.15	7.125 to 73.17	Yes	**	0.0097
β-arr1 KO:DMSO vs. β-arr1 KO:30 μM Dyngo4a	13.65	-19.37 to 46.67	No	ns	0.8947
β-arr1 KO:DMSO vs. β-arr2 KO:DMSO	3.333e-08	-33.02 to 33.02	No	ns	>0.9999
β-arr1 KO:DMSO vs. β-arr2 KO:30 μM Dyngo4a	-11.03	-44.05 to 22.00	No	ns	0.9684
β-arr1 KO:30 μM Dyngo4a vs. β-arr2 KO:DMSO	-13.65	-46.67 to 19.37	No	ns	0.8947
β-arr1 KO:30 μM Dyngo4a vs. β-arr2 KO:30 μM Dyngo4a	-24.68	-57.70 to 8.348	No	ns	0.2629
β-arr2 KO:DMSO vs. β-arr2 KO:30 μM Dyngo4a	-11.03	-44.05 to 22.00	No	ns	0.9684

## Sheet: Fig 3a Statistics (Phase 2)
Two-way ANOVA	Ordinary						Note: Statistics include data from Extended Data Fig 5a
Alpha	0.05
Source of Variation	% of total variation	P value	P value summary	Significant?
Interaction	53.67	<0.0001	****	Yes
Genotype	48.52	<0.0001	****	Yes
Dyngo4a	0.007471	0.8311	ns	No
Tukey's multiple comparisons test	Predicted (LS) mean diff.	95.00% CI of diff.	Significant?	Summary	Adjusted P Value
HEK293:DMSO vs. HEK293:30 μM Dyngo4a	73.27	31.77 to 114.8	Yes	***	0.0001
HEK293:DMSO vs. β-arr DKO1:DMSO	-1.333e-07	-41.50 to 41.50	No	ns	>0.9999
HEK293:DMSO vs. β-arr DKO1:30 μM Dyngo4a	-89.02	-130.5 to -47.52	Yes	****	<0.0001
HEK293:DMSO vs. β-arr DKO2:DMSO	7.618	-31.20 to 46.43	No	ns	0.9993
HEK293:DMSO vs. β-arr DKO2:30 μM Dyngo4a	-131.6	-173.1 to -90.12	Yes	****	<0.0001
HEK293:DMSO vs. β-arr1 KO:DMSO	2e-07	-41.50 to 41.50	No	ns	>0.9999
HEK293:DMSO vs. β-arr1 KO:30 μM Dyngo4a	80.07	38.58 to 121.6	Yes	****	<0.0001
HEK293:DMSO vs. β-arr2 KO:DMSO	0	-41.50 to 41.50	No	ns	>0.9999
HEK293:DMSO vs. β-arr2 KO:30 μM Dyngo4a	69.29	27.80 to 110.8	Yes	***	0.0003
HEK293:30 μM Dyngo4a vs. β-arr DKO1:DMSO	-73.27	-114.8 to -31.77	Yes	***	0.0001
HEK293:30 μM Dyngo4a vs. β-arr DKO1:30 μM Dyngo4a	-162.3	-203.8 to -120.8	Yes	****	<0.0001
HEK293:30 μM Dyngo4a vs. β-arr DKO2:DMSO	-65.65	-104.5 to -26.83	Yes	***	0.0002
HEK293:30 μM Dyngo4a vs. β-arr DKO2:30 μM Dyngo4a	-204.9	-246.4 to -163.4	Yes	****	<0.0001
HEK293:30 μM Dyngo4a vs. β-arr1 KO:DMSO	-73.27	-114.8 to -31.77	Yes	***	0.0001
HEK293:30 μM Dyngo4a vs. β-arr1 KO:30 μM Dyngo4a	6.806	-34.69 to 48.30	No	ns	0.9998
HEK293:30 μM Dyngo4a vs. β-arr2 KO:DMSO	-73.27	-114.8 to -31.77	Yes	***	0.0001
HEK293:30 μM Dyngo4a vs. β-arr2 KO:30 μM Dyngo4a	-3.973	-45.47 to 37.52	No	ns	>0.9999
β-arr DKO1:DMSO vs. β-arr DKO1:30 μM Dyngo4a	-89.02	-130.5 to -47.52	Yes	****	<0.0001
β-arr DKO1:DMSO vs. β-arr DKO2:DMSO	7.618	-31.20 to 46.43	No	ns	0.9993
β-arr DKO1:DMSO vs. β-arr DKO2:30 μM Dyngo4a	-131.6	-173.1 to -90.12	Yes	****	<0.0001
β-arr DKO1:DMSO vs. β-arr1 KO:DMSO	3.333e-07	-41.50 to 41.50	No	ns	>0.9999
β-arr DKO1:DMSO vs. β-arr1 KO:30 μM Dyngo4a	80.07	38.58 to 121.6	Yes	****	<0.0001
β-arr DKO1:DMSO vs. β-arr2 KO:DMSO	1.333e-07	-41.50 to 41.50	No	ns	>0.9999
β-arr DKO1:DMSO vs. β-arr2 KO:30 μM Dyngo4a	69.29	27.80 to 110.8	Yes	***	0.0003
β-arr DKO1:30 μM Dyngo4a vs. β-arr DKO2:DMSO	96.64	57.82 to 135.5	Yes	****	<0.0001
β-arr DKO1:30 μM Dyngo4a vs. β-arr DKO2:30 μM Dyngo4a	-42.6	-84.10 to -1.103	Yes	*	0.0412
β-arr DKO1:30 μM Dyngo4a vs. β-arr1 KO:DMSO	89.02	47.52 to 130.5	Yes	****	<0.0001
β-arr DKO1:30 μM Dyngo4a vs. β-arr1 KO:30 μM Dyngo4a	169.1	127.6 to 210.6	Yes	****	<0.0001
β-arr DKO1:30 μM Dyngo4a vs. β-arr2 KO:DMSO	89.02	47.52 to 130.5	Yes	****	<0.0001
β-arr DKO1:30 μM Dyngo4a vs. β-arr2 KO:30 μM Dyngo4a	158.3	116.8 to 199.8	Yes	****	<0.0001
β-arr DKO2:DMSO vs. β-arr DKO2:30 μM Dyngo4a	-139.2	-178.1 to -100.4	Yes	****	<0.0001
β-arr DKO2:DMSO vs. β-arr1 KO:DMSO	-7.618	-46.43 to 31.20	No	ns	0.9993
β-arr DKO2:DMSO vs. β-arr1 KO:30 μM Dyngo4a	72.46	33.64 to 111.3	Yes	****	<0.0001
β-arr DKO2:DMSO vs. β-arr2 KO:DMSO	-7.618	-46.43 to 31.20	No	ns	0.9993
β-arr DKO2:DMSO vs. β-arr2 KO:30 μM Dyngo4a	61.68	22.86 to 100.5	Yes	***	0.0005
β-arr DKO2:30 μM Dyngo4a vs. β-arr1 KO:DMSO	131.6	90.12 to 173.1	Yes	****	<0.0001
β-arr DKO2:30 μM Dyngo4a vs. β-arr1 KO:30 μM Dyngo4a	211.7	170.2 to 253.2	Yes	****	<0.0001
β-arr DKO2:30 μM Dyngo4a vs. β-arr2 KO:DMSO	131.6	90.12 to 173.1	Yes	****	<0.0001
β-arr DKO2:30 μM Dyngo4a vs. β-arr2 KO:30 μM Dyngo4a	200.9	159.4 to 242.4	Yes	****	<0.0001
β-arr1 KO:DMSO vs. β-arr1 KO:30 μM Dyngo4a	80.07	38.58 to 121.6	Yes	****	<0.0001
β-arr1 KO:DMSO vs. β-arr2 KO:DMSO	-2e-07	-41.50 to 41.50	No	ns	>0.9999
β-arr1 KO:DMSO vs. β-arr2 KO:30 μM Dyngo4a	69.29	27.80 to 110.8	Yes	***	0.0003
β-arr1 KO:30 μM Dyngo4a vs. β-arr2 KO:DMSO	-80.07	-121.6 to -38.58	Yes	****	<0.0001
β-arr1 KO:30 μM Dyngo4a vs. β-arr2 KO:30 μM Dyngo4a	-10.78	-52.28 to 30.72	No	ns	0.9941
β-arr2 KO:DMSO vs. β-arr2 KO:30 μM Dyngo4a	69.29	27.80 to 110.8	Yes	***	0.0003

## Sheet: Fig 3b
	mini-Gs endosomal recruitment (ΔLum)
Time (min)	Mean	Std Dev	N
0	0.0180135	0.0291037	3
1	-0.00430821	0.0122545	3
2	-0.000835723	0.0117962	3
3	-0.0183583	0.0298072	3
4	0.0230549	0.0382635	3
5	-0.0175662	0.0331552	3
6	0.123781	0.0452062	3
7	0.231505	0.0638736	3
8	0.482371	0.123852	3
9	0.672697	0.177177	3
10	0.820636	0.176166	3
11	1.03716	0.24666	3
12	1.21706	0.389871	3
13	1.30717	0.365304	3
14	1.34059	0.330275	3
15	1.52366	0.484072	3
16	1.5407	0.467299	3
17	1.60713	0.439724	3
18	1.62582	0.423556	3
19	1.68949	0.394784	3
20	1.69607	0.454122	3
21	1.67511	0.382315	3
22	1.74285	0.519431	3
23	1.73348	0.439387	3
24	1.67383	0.335065	3
25	1.73515	0.430484	3
26	1.71896	0.472879	3
27	1.74642	0.47221	3
28	1.70024	0.402828	3
29	1.68567	0.444458	3
30	1.70197	0.436694	3
31	1.69387	0.497312	3
32	1.6706	0.503667	3
33	1.60905	0.463272	3
34	1.63678	0.494646	3
35	1.56939	0.456775	3
36	1.51084	0.421558	3

## Sheet: Fig 3c
	Nb37 endosomal recruitment (ΔLum)
Time (min)	Mean	Std Dev	N
0	-0.00831867	0.019733	4
1	-0.00528569	0.0117683	4
2	0.00580692	0.00934165	4
3	0.00139066	0.027034	4
4	0.00278698	0.0180587	4
5	0.00361983	0.00558394	4
6	0.019652	0.0392352	4
7	0.031271	0.0324183	4
8	0.0457092	0.0202924	4
9	0.0716718	0.0105363	4
10	0.0783021	0.00325958	4
11	0.103082	0.0249863	4
12	0.107093	0.0224362	4
13	0.103838	0.0250947	4
14	0.112476	0.0275804	4
15	0.125097	0.0475821	4
16	0.12564	0.0455068	4
17	0.122985	0.0429299	4
18	0.12841	0.0446253	4
19	0.121033	0.0445204	4
20	0.122999	0.0512163	4
21	0.120937	0.0446336	4
22	0.134965	0.0709979	4
23	0.135039	0.0536487	4
24	0.12814	0.0478137	4
25	0.110694	0.0456142	4
26	0.115084	0.0478134	4
27	0.11898	0.057604	4
28	0.114834	0.0539576	4
29	0.113891	0.0421241	4
30	0.10553	0.0488583	4
31	0.104855	0.04918	4
32	0.100285	0.0395326	4
33	0.102748	0.052985	4
34	0.104316	0.0523303	4
35	0.100174	0.0489577	4
36	0.0976924	0.0437589	4
