# Supplementary material for: β-Arrestin-independent endosomal cAMP signaling by a polypeptide hormone GPCR
Source: Nat Chem Biol. 2023 Sep 25;20(3):323–32. doi: 10.1038/s41589-023-01412-4 (PMC10907292; doi:10.1038/s41589-023-01412-4)
Supplement: Supplementary file 7 — Source data plotted in graphs and full statistical test reporting. [file 41589_2023_1412_MOESM7_ESM.xlsx]

## Sheet: Fig 4a
	cAMP (ΔF/F0)								Integrated cAMP Phase 1 (5 min VIP)									Two-way RM ANOVA	Matching: Across row
	β-arr DKO2-R								-Dox				+Dox					Assume sphericity?	Yes
	-Dox			+Dox					Replicate 1	Replicate 2	Replicate 3	Replicate 4	Replicate 1	Replicate 2	Replicate 3	Replicate 4		Alpha	0.05
Time (min)	Mean	Std Dev	N	Mean	Std Dev	N		DKO1-R	110.122	107.043	82.835		51.2201	54.7623	49.9379
0	-0.0334546	0.0983368	4	0.00532837	0.0539912	4		DKO2-R	80.4344	131.96	102.733	84.8732	62.1456	56.4262	62.7098	59.6792		Source of Variation	% of total variation	P value	P value summary	Significant?
0.5	-0.0267394	0.0850701	4	0.00497946	0.0445685	4												Cell Line x Dox	0.6653	0.6366	ns	No
1	0.00643866	0.0841216	4	0.017394	0.0158218	4												Cell Line	0.6653	0.6054	ns	No
1.5	0.0124012	0.090448	4	-0.00652423	0.0198081	4												Dox	75.03	0.0031	**	Yes
2	-0.0232117	0.0160172	4	-0.0224645	0.036144	4												Biological Replicate	10.96	0.5772	ns	No
2.5	-0.00324145	0.0514035	4	-0.0160619	0.0402693	4
3	0.0199782	0.0732207	4	-0.0199237	0.032353	4												Šídák's multiple comparisons test	Predicted (LS) mean diff.	95.00% CI of diff.	Below threshold?	Summary	Adjusted P Value
3.5	0.0220168	0.0697748	4	-0.0272073	0.0389483	4												-Dox - +Dox
4	0.00654382	0.0565044	4	0.0267568	0.0897542	4												DKO1R	48.03	8.841 to 87.21	Yes	*	0.0235
4.5	0.0155886	0.0634485	4	0.0232756	0.076553	4												DKO2R	39.76	5.824 to 73.70	Yes	*	0.028
5	0.00367995	0.0445816	4	0.0144475	0.0880026	4
5.5	1.63777	0.288307	4	1.79457	0.113905	4
6	1.79911	0.253078	4	1.37433	0.0591236	4
6.5	1.64302	0.264145	4	0.625057	0.102694	4
7	1.35545	0.312468	4	0.330701	0.0461529	4
7.5	0.967397	0.291352	4	0.253244	0.0293672	4			Integrated cAMP Phase 2 (>5 min VIP)									Two-way RM ANOVA	Matching: Across row
8	0.690517	0.240066	4	0.250023	0.0158589	4			-Dox				+Dox					Assume sphericity?	Yes
8.5	0.521314	0.184847	4	0.255059	0.0330209	4			Replicate 1	Replicate 2	Replicate 3	Replicate 4	Replicate 1	Replicate 2	Replicate 3	Replicate 4		Alpha	0.05
9	0.458378	0.18046	4	0.284222	0.0273263	4		DKO1-R	109.901	101.901	88.1977		72.9299	75.537	62.6286
9.5	0.437184	0.165087	4	0.339278	0.0486539	4		DKO2-R	50.0594	147.8	103.097	99.044	90.6379	76.2795	93.2323	91.1506		Source of Variation	% of total variation	P value	P value summary	Significant?
10	0.435537	0.176335	4	0.369605	0.0344435	4												Cell Line x Dox	3.639	0.5512	ns	No
10.5	0.458191	0.184895	4	0.391225	0.0183131	4												Cell Line	3.639	0.466	ns	No
11	0.45867	0.17812	4	0.416042	0.0355467	4												Dox	20.87	0.1868	ns	No
11.5	0.446696	0.164375	4	0.424047	0.0301741	4		Note: Data for DKO1-R can be found in Extended Data Fig 7a										Biological Replicate	29.25	0.6729	ns	No
12	0.460083	0.177503	4	0.42066	0.0281175	4
12.5	0.4566	0.16703	4	0.410484	0.0342977	4												Šídák's multiple comparisons test	Predicted (LS) mean diff.	95.00% CI of diff.	Below threshold?	Summary	Adjusted P Value
13	0.455928	0.166285	4	0.409686	0.0411474	4												-Dox - +Dox
13.5	0.45978	0.166382	4	0.400365	0.0386194	4												DKO1R	29.63	-35.52 to 94.79	No	ns	0.3777
14	0.447907	0.180784	4	0.390822	0.0270672	4												DKO2R	12.17	-44.25 to 68.60	No	ns	0.7759
14.5	0.434283	0.15438	4	0.386439	0.0394052	4
15	0.439947	0.159695	4	0.391226	0.0405413	4
15.5	0.420879	0.155591	4	0.383676	0.043043	4
16	0.424697	0.159771	4	0.36563	0.0391287	4
16.5	0.426508	0.159922	4	0.371535	0.0258717	4
17	0.422821	0.155949	4	0.353436	0.0383306	4
17.5	0.402006	0.156345	4	0.348679	0.0175294	4
18	0.397825	0.165883	4	0.359392	0.0362527	4
18.5	0.388744	0.159754	4	0.344499	0.0397565	4
19	0.382922	0.155447	4	0.336531	0.0304891	4
19.5	0.384876	0.148385	4	0.336588	0.0276576	4
20	0.385029	0.154549	4	0.336598	0.0298195	4
20.5	0.375994	0.159361	4	0.325368	0.0271868	4
21	0.370979	0.159074	4	0.32148	0.0268812	4
21.5	0.350358	0.145909	4	0.317148	0.025398	4
22	0.361217	0.149928	4	0.326231	0.0320975	4
22.5	0.355079	0.155587	4	0.315824	0.027055	4
23	0.349401	0.143339	4	0.304538	0.0320794	4
23.5	0.348064	0.14881	4	0.308427	0.0263814	4
24	0.343568	0.15313	4	0.307255	0.0310111	4
24.5	0.34207	0.155208	4	0.301393	0.0354028	4
25	0.332399	0.149568	4	0.303314	0.034531	4
25.5	0.343341	0.151549	4	0.30367	0.0272909	4
26	0.337343	0.151221	4	0.304519	0.0333698	4
26.5	0.330118	0.138536	4	0.296902	0.0256195	4
27	0.332843	0.155864	4	0.296218	0.0286698	4
27.5	0.336043	0.149859	4	0.294679	0.0358391	4
28	0.335755	0.14977	4	0.294925	0.0331838	4
28.5	0.332078	0.135431	4	0.294449	0.0252552	4
29	0.334152	0.132171	4	0.287173	0.0254288	4
29.5	0.340371	0.135563	4	0.297426	0.039011	4
30	0.337529	0.132695	4	0.277608	0.0326693	4
30.5	0.333246	0.11787	4	0.281759	0.0293021	4
31	0.340684	0.131288	4	0.284065	0.0272579	4
31.5	0.330679	0.132869	4	0.281237	0.0294352	4
32	0.327373	0.122849	4	0.282104	0.0278689	4
32.5	0.325299	0.127177	4	0.285149	0.035007	4
33	0.335951	0.131518	4	0.282539	0.0272731	4
33.5	0.336069	0.13974	4	0.282559	0.033834	4
34	0.316815	0.123389	4	0.275525	0.0291612	4
34.5	0.321846	0.133592	4	0.272341	0.0336516	4
35	0.319906	0.127901	4	0.276025	0.0293084	4
35.5	0.325604	0.127599	4	0.265855	0.0296751	4

## Sheet: Fig 4b
	Differential cAMP
	β-arr DKO2-R
	(-Dox)- (+Dox)
Time (min)	Mean	Std Dev	N
0	-0.038783	0.0588205	4
0.5	-0.0317189	0.0407352	4
1	-0.0109554	0.0795865	4
1.5	0.0189254	0.0898398	4
2	-0.0007472	0.0418349	4
2.5	0.0128204	0.0680309	4
3	0.0399019	0.101014	4
3.5	0.0492242	0.106429	4
4	-0.020213	0.0394639	4
4.5	-0.00768691	0.0395171	4
5	-0.0107675	0.05169	4
5.5	-0.1568	0.392595	4
6	0.424781	0.285598	4
6.5	1.01796	0.24291	4
7	1.02475	0.286876	4
7.5	0.714153	0.279889	4
8	0.440494	0.253864	4
8.5	0.266255	0.207463	4
9	0.174156	0.202973	4
9.5	0.0979063	0.205517	4
10	0.0659317	0.206664	4
10.5	0.0669666	0.197241	4
11	0.0426282	0.211336	4
11.5	0.0226485	0.184072	4
12	0.0394228	0.204216	4
12.5	0.0461161	0.194598	4
13	0.0462423	0.198998	4
13.5	0.059415	0.193567	4
14	0.057085	0.203546	4
14.5	0.0478437	0.193418	4
15	0.0487215	0.196163	4
15.5	0.0372025	0.197796	4
16	0.0590662	0.189808	4
16.5	0.0549727	0.182888	4
17	0.0693852	0.188696	4
17.5	0.0533271	0.166153	4
18	0.0384329	0.199231	4
18.5	0.0442446	0.194786	4
19	0.0463914	0.171571	4
19.5	0.0482885	0.168225	4
20	0.0484318	0.176997	4
20.5	0.0506262	0.179575	4
21	0.0494988	0.178569	4
21.5	0.0332104	0.163093	4
22	0.0349864	0.169077	4
22.5	0.0392545	0.177674	4
23	0.0448623	0.164584	4
23.5	0.0396361	0.168155	4
24	0.036313	0.173718	4
24.5	0.0406772	0.183199	4
25	0.0290852	0.171608	4
25.5	0.0396715	0.175682	4
26	0.0328239	0.168276	4
26.5	0.0332156	0.149065	4
27	0.0366255	0.165148	4
27.5	0.0413643	0.170441	4
28	0.0408302	0.176279	4
28.5	0.0376291	0.148559	4
29	0.0469784	0.147423	4
29.5	0.0429451	0.168155	4
30	0.0599203	0.1519	4
30.5	0.0514873	0.140817	4
31	0.0566191	0.141992	4
31.5	0.0494424	0.145967	4
32	0.0452693	0.134823	4
32.5	0.0401496	0.145558	4
33	0.053412	0.142426	4
33.5	0.0535099	0.154842	4
34	0.0412907	0.143822	4
34.5	0.0495052	0.1556	4
35	0.0438814	0.147677	4
35.5	0.0597488	0.149473	4

## Sheet: Fig 4b Statistics
Two-way RM ANOVA	Matching: Both factors		Note: though shown in Fig 4b, statistics were run using data from Fig 4a
Assume sphericity?	Yes
Alpha	0.05
Source of Variation	% of total variation	P value	P value summary	Significant?
Time	79.18	<0.0001	****	Yes
Dox	1.942	0.3317	ns	No
Time x Dox	9.081	<0.0001	****	Yes
Biological Replicate x Time	1.476
Biological Replicate x Dox	4.367
Biological Replicate	2.511
Šídák's multiple comparisons test	Mean Diff.	95.00% CI of diff.	Below threshold?	Summary	Adjusted P Value
-Dox - +Dox
0	-0.03878	-0.1918 to 0.1143	No	ns	>0.9999
0.5	-0.03172	-0.1848 to 0.1213	No	ns	>0.9999
1	-0.01096	-0.1640 to 0.1421	No	ns	>0.9999
1.5	0.01893	-0.1341 to 0.1720	No	ns	>0.9999
2	-0.0007472	-0.1538 to 0.1523	No	ns	>0.9999
2.5	0.01282	-0.1402 to 0.1659	No	ns	>0.9999
3	0.0399	-0.1132 to 0.1930	No	ns	>0.9999
3.5	0.04922	-0.1038 to 0.2023	No	ns	>0.9999
4	-0.02021	-0.1733 to 0.1328	No	ns	>0.9999
4.5	-0.007687	-0.1607 to 0.1454	No	ns	>0.9999
5	-0.01077	-0.1638 to 0.1423	No	ns	>0.9999
5.5	-0.1568	-0.3099 to -0.003746	Yes	*	0.0374
6	0.4248	0.2717 to 0.5778	Yes	****	<0.0001
6.5	1.018	0.8649 to 1.171	Yes	****	<0.0001
7	1.025	0.8717 to 1.178	Yes	****	<0.0001
7.5	0.7142	0.5611 to 0.8672	Yes	****	<0.0001
8	0.4405	0.2874 to 0.5935	Yes	****	<0.0001
8.5	0.2663	0.1132 to 0.4193	Yes	****	<0.0001
9	0.1742	0.02110 to 0.3272	Yes	**	0.0089
9.5	0.09791	-0.05515 to 0.2510	No	ns	0.8805
10	0.06593	-0.08712 to 0.2190	No	ns	>0.9999
10.5	0.06697	-0.08609 to 0.2200	No	ns	>0.9999
11	0.04263	-0.1104 to 0.1957	No	ns	>0.9999
11.5	0.02265	-0.1304 to 0.1757	No	ns	>0.9999
12	0.03942	-0.1136 to 0.1925	No	ns	>0.9999
12.5	0.04612	-0.1069 to 0.1992	No	ns	>0.9999
13	0.04624	-0.1068 to 0.1993	No	ns	>0.9999
13.5	0.05941	-0.09364 to 0.2125	No	ns	>0.9999
14	0.05708	-0.09597 to 0.2101	No	ns	>0.9999
14.5	0.04784	-0.1052 to 0.2009	No	ns	>0.9999
15	0.04872	-0.1043 to 0.2018	No	ns	>0.9999
15.5	0.0372	-0.1159 to 0.1903	No	ns	>0.9999
16	0.05907	-0.09399 to 0.2121	No	ns	>0.9999
16.5	0.05497	-0.09808 to 0.2080	No	ns	>0.9999
17	0.06939	-0.08367 to 0.2224	No	ns	>0.9999
17.5	0.05333	-0.09973 to 0.2064	No	ns	>0.9999
18	0.03843	-0.1146 to 0.1915	No	ns	>0.9999
18.5	0.04424	-0.1088 to 0.1973	No	ns	>0.9999
19	0.04639	-0.1067 to 0.1994	No	ns	>0.9999
19.5	0.04829	-0.1048 to 0.2013	No	ns	>0.9999
20	0.04843	-0.1046 to 0.2015	No	ns	>0.9999
20.5	0.05063	-0.1024 to 0.2037	No	ns	>0.9999
21	0.0495	-0.1036 to 0.2026	No	ns	>0.9999
21.5	0.03321	-0.1198 to 0.1863	No	ns	>0.9999
22	0.03499	-0.1181 to 0.1880	No	ns	>0.9999
22.5	0.03925	-0.1138 to 0.1923	No	ns	>0.9999
23	0.04486	-0.1082 to 0.1979	No	ns	>0.9999
23.5	0.03964	-0.1134 to 0.1927	No	ns	>0.9999
24	0.03631	-0.1167 to 0.1894	No	ns	>0.9999
24.5	0.04068	-0.1124 to 0.1937	No	ns	>0.9999
25	0.02909	-0.1240 to 0.1821	No	ns	>0.9999
25.5	0.03967	-0.1134 to 0.1927	No	ns	>0.9999
26	0.03282	-0.1202 to 0.1859	No	ns	>0.9999
26.5	0.03322	-0.1198 to 0.1863	No	ns	>0.9999
27	0.03663	-0.1164 to 0.1897	No	ns	>0.9999
27.5	0.04136	-0.1117 to 0.1944	No	ns	>0.9999
28	0.04083	-0.1122 to 0.1939	No	ns	>0.9999
28.5	0.03763	-0.1154 to 0.1907	No	ns	>0.9999
29	0.04698	-0.1061 to 0.2000	No	ns	>0.9999
29.5	0.04295	-0.1101 to 0.1960	No	ns	>0.9999
30	0.05992	-0.09313 to 0.2130	No	ns	>0.9999
30.5	0.05149	-0.1016 to 0.2045	No	ns	>0.9999
31	0.05662	-0.09643 to 0.2097	No	ns	>0.9999
31.5	0.04944	-0.1036 to 0.2025	No	ns	>0.9999
32	0.04527	-0.1078 to 0.1983	No	ns	>0.9999
32.5	0.04015	-0.1129 to 0.1932	No	ns	>0.9999
33	0.05341	-0.09964 to 0.2065	No	ns	>0.9999
33.5	0.05351	-0.09954 to 0.2066	No	ns	>0.9999
34	0.04129	-0.1118 to 0.1943	No	ns	>0.9999
34.5	0.04951	-0.1035 to 0.2026	No	ns	>0.9999
35	0.04388	-0.1092 to 0.1969	No	ns	>0.9999
35.5	0.05975	-0.09330 to 0.2128	No	ns	>0.9999

## Sheet: Fig 4c
	PM Nb37 recruitment (ΔLum)
	β-arr DKO2-R
	-Dox			+Dox
Time (min)	Mean	Std Dev	N	Mean	Std Dev	N
0	-0.0288525	0.0156496	3	0.0104707	0.0175924	3
1	-0.0108407	0.00818975	3	0.00198096	0.0375714	3
2	-0.00613395	0.0552566	3	-0.00569556	0.0109492	3
3	-0.021992	0.0420652	3	0.00260233	0.0219491	3
4	0.042373	0.00873167	3	-0.0246341	0.0109963	3
5	0.0254461	0.0140788	3	0.0152757	0.0248311	3
6	0.34178	0.0412547	3	0.363583	0.102276	3
7	1	0	3	0.924465	0.0437424	3
8	0.738835	0.0606782	3	0.641147	0.0798473	3
9	0.58818	0.0778102	3	0.490886	0.0281408	3
10	0.587276	0.126606	3	0.398493	0.0187228	3
11	0.518657	0.0263735	3	0.335046	0.0142462	3
12	0.466219	0.0255397	3	0.297414	0.0362226	3
13	0.394133	0.0342787	3	0.298626	0.0106274	3
14	0.363154	0.0461208	3	0.287622	0.0820851	3
15	0.324829	0.00805793	3	0.24372	0.0317349	3
16	0.325007	0.0578671	3	0.189584	0.0481337	3
17	0.228056	0.0147508	3	0.216552	0.0484213	3
18	0.172557	0.0202597	3	0.201566	0.00439639	3
19	0.205032	0.0395156	3	0.170589	0.0365726	3
20	0.130706	0.0373009	3	0.181673	0.0589399	3
21	0.125904	0.0482188	3	0.178841	0.0631171	3
22	0.129243	0.0259292	3	0.176119	0.0589547	3
23	0.153261	0.0293381	3	0.140957	0.0486552	3
24	0.124664	0.0102241	3	0.160675	0.0779961	3
25	0.130753	0.0129242	3	0.176843	0.0470142	3
26	0.112751	0.024121	3	0.191909	0.0513418	3
27	0.131531	0.00967314	3	0.146305	0.0628035	3
28	0.0960006	0.0295278	3	0.181797	0.0641573	3
29	0.106584	0.0179285	3	0.181085	0.0480149	3
30	0.125815	0.0352045	3	0.19113	0.0543035	3
31	0.115975	0.0183274	3	0.179283	0.0264093	3
32	0.0811738	0.0311954	3	0.173051	0.0787445	3
33	0.0899601	0.0522549	3	0.223337	0.0579056	3
34	0.0851259	0.0171085	3	0.188134	0.0618229	3
35	0.11473	0.0390357	3	0.19869	0.0673302	3
36	0.121204	0.0501109	3	0.192567	0.0405119	3

## Sheet: Fig 4d
	Endosomal mini-Gs recruitment (ΔLum)
	β-arr DKO2-R
	-Dox			+Dox
Time (min)	Mean	Std Dev	N	Mean	Std Dev	N
0	-0.0316081	0.0369606	3	-0.00168591	0.0272642	3
1	-0.0321208	0.0777541	3	-0.00692166	0.0225257	3
2	0.0598183	0.0882764	3	-0.00119698	0.0356579	3
3	-0.0239839	0.0461512	3	0.0195129	0.0854342	3
4	0.0466366	0.0367966	3	-0.0313206	0.0498518	3
5	-0.0187421	0.016022	3	0.0216122	0.0549986	3
6	-0.0250675	0.0832235	3	0.0500753	0.0901218	3
7	0.129456	0.0306921	3	0.176713	0.0612147	3
8	0.364143	0.0373985	3	0.522828	0.091854	3
9	0.639923	0.0753716	3	0.992315	0.145725	3
10	0.854892	0.0875587	3	1.3165	0.257895	3
11	1.12478	0.212246	3	1.56773	0.26248	3
12	1.34358	0.135906	3	1.78776	0.312257	3
13	1.45614	0.170749	3	1.87677	0.272054	3
14	1.56713	0.179188	3	2.03551	0.281142	3
15	1.69068	0.22326	3	2.15079	0.325044	3
16	1.91318	0.235598	3	2.24521	0.322085	3
17	1.96164	0.248318	3	2.44866	0.304164	3
18	2.03788	0.292151	3	2.53402	0.502911	3
19	2.1797	0.323094	3	2.66395	0.433584	3
20	2.25024	0.344571	3	2.65593	0.292456	3
21	2.267	0.289565	3	2.73953	0.390171	3
22	2.33332	0.273729	3	2.84333	0.527244	3
23	2.50588	0.236917	3	2.88194	0.499568	3
24	2.49616	0.319919	3	2.96937	0.493219	3
25	2.5432	0.315701	3	2.9848	0.499284	3
26	2.61629	0.254746	3	3.07473	0.4538	3
27	2.68342	0.282318	3	3.06641	0.476429	3
28	2.65794	0.218128	3	3.19282	0.555463	3
29	2.70293	0.193561	3	3.21278	0.60059	3
30	2.745	0.418899	3	3.21292	0.496874	3
31	2.76979	0.286857	3	3.2481	0.560513	3
32	2.84759	0.296311	3	3.38009	0.727001	3
33	2.86576	0.360193	3	3.35692	0.65138	3
34	2.81304	0.378788	3	3.39718	0.600828	3
35	3.00702	0.418726	3	3.35008	0.594382	3
36	2.89011	0.3391	3	3.39901	0.645784	3

## Sheet: Fig 4e
	Endosomal Nb37 recruitment (ΔLum)
	β-arr DKO2-R
	-Dox			+Dox
Time (min)	Mean	Std Dev	N	Mean	Std Dev	N
0	0.0111713	0.0151	4	-0.0119098	0.0272612	4
1	0.0262323	0.0272903	4	0.020347	0.0199335	4
2	0.0108684	0.0326045	4	-0.0176726	0.0430986	4
3	-0.0116041	0.032078	4	-0.00126746	0.0298411	4
4	-0.015542	0.0268893	4	0.00472111	0.0535204	4
5	-0.0211258	0.0172886	4	0.00578171	0.03475	4
6	0.069751	0.0472892	4	0.0673465	0.0159578	4
7	0.0390506	0.0433464	4	0.0455907	0.0295994	4
8	0.0657534	0.0494039	4	0.0757416	0.0232442	4
9	0.0596422	0.0407452	4	0.0975748	0.0139798	4
10	0.0955321	0.0226748	4	0.125868	0.0333705	4
11	0.113683	0.0380594	4	0.159025	0.0327596	4
12	0.10124	0.0216512	4	0.17255	0.0201229	4
13	0.106423	0.0239552	4	0.158879	0.0173719	4
14	0.119601	0.0173275	4	0.184711	0.0277974	4
15	0.126188	0.0300232	4	0.182639	0.0113749	4
16	0.117403	0.0668648	4	0.180396	0.0253671	4
17	0.117903	0.00645399	4	0.17297	0.0287346	4
18	0.120689	0.0352712	4	0.169116	0.0415522	4
19	0.130986	0.0344995	4	0.160234	0.00348052	4
20	0.13823	0.00975242	4	0.1621	0.0192551	4
21	0.121947	0.0180925	4	0.151152	0.0215779	4
22	0.133609	0.0242814	4	0.171704	0.025035	4
23	0.150419	0.0146189	4	0.14586	0.011306	4
24	0.119887	0.033117	4	0.120404	0.0253577	4
25	0.133028	0.0242172	4	0.152092	0.0177476	4
26	0.126643	0.0288095	4	0.139481	0.0113015	4
27	0.142422	0.0247913	4	0.152164	0.0308515	4
28	0.143585	0.0364162	4	0.151233	0.0380469	4
29	0.134738	0.028974	4	0.139599	0.00920551	4
30	0.124406	0.0241866	4	0.154197	0.0245283	4
31	0.129265	0.0298773	4	0.117416	0.0151277	4
32	0.129814	0.0174603	4	0.111681	0.0318269	4
33	0.120682	0.0335539	4	0.12197	0.0283088	4
34	0.131972	0.0259367	4	0.116082	0.0276331	4
35	0.130977	0.0223359	4	0.12568	0.00975839	4
36	0.118458	0.0188715	4	0.107086	0.0226857	4
