# Supplementary material for: β-Arrestin-independent endosomal cAMP signaling by a polypeptide hormone GPCR
Source: Nat Chem Biol. 2023 Sep 25;20(3):323–32. doi: 10.1038/s41589-023-01412-4 (PMC10907292; doi:10.1038/s41589-023-01412-4)
Supplement: Supplementary file 8 — Source data plotted in graphs and full statistical test reporting. [file 41589_2023_1412_MOESM8_ESM.xlsx]

## Sheet: Fig 5a
	PM β-arr2 recruitment (Norm ΔLum)
	DMSO			30 μM Cmpd101
Time (min)	Mean	Std Dev	N	Mean	Std Dev	N
0	-0.00958583	0.0105463	3	0.00837265	0.0212885	3
1	-0.000191543	0.00250836	3	-0.000800117	0.00994257	3
2	0.000265413	0.0077438	3	0.00281909	0.0100071	3
3	0.00737944	0.0116804	3	0.00377249	0.0112371	3
4	0.00161369	0.00321247	3	-0.00791787	0.00118206	3
5	0.00051886	0.0187689	3	-0.00624626	0.0150182	3
6	0.965225	0.0602323	3	0.859146	0.00378126	3
7	0.865945	0.181062	3	0.700337	0.130458	3
8	0.584173	0.140188	3	0.436066	0.0786397	3
9	0.451763	0.0937598	3	0.339628	0.0419223	3
10	0.367557	0.0640504	3	0.2898	0.0326544	3
11	0.308937	0.0609144	3	0.232981	0.0157462	3
12	0.285316	0.0512356	3	0.219982	0.0151577	3
13	0.259419	0.0276784	3	0.208063	0.0145466	3
14	0.238408	0.0179241	3	0.192482	0.023345	3
15	0.224901	0.0162319	3	0.181382	0.0078159	3
16	0.215952	0.0162292	3	0.161951	0.0157212	3
17	0.199933	0.0158243	3	0.161569	0.00785393	3
18	0.208512	0.024333	3	0.164452	0.0266567	3
19	0.192287	0.0131184	3	0.167261	0.0106686	3
20	0.190671	0.0193874	3	0.147441	0.0215581	3
21	0.193454	0.0159825	3	0.137387	0.0135466	3
22	0.187661	0.00723354	3	0.141276	0.00928397	3
23	0.177485	0.0109757	3	0.136625	0.017329	3
24	0.181109	0.0124757	3	0.135044	0.0301443	3
25	0.172917	0.0236652	3	0.130809	0.0181034	3
26	0.178011	0.030509	3	0.128452	0.0222352	3
27	0.176899	0.0190505	3	0.11787	0.0297763	3
28	0.170022	0.00615204	3	0.116595	0.0225169	3
29	0.165032	0.0296601	3	0.117638	0.0248165	3
30	0.153195	0.00411242	3	0.11032	0.0155122	3
31	0.155911	0.0115101	3	0.119446	0.0200566	3
32	0.157364	0.0139021	3	0.106881	0.033234	3
33	0.145262	0.00501965	3	0.0971509	0.031781	3
34	0.145793	0.0239028	3	0.0914844	0.0266042	3
35	0.133675	0.0156418	3	0.0961177	0.0276292	3
36	0.14659	0.0149371	3	0.0951921	0.0226897	3

## Sheet: Fig 5b
	Endo β-arr2 recruitment (Norm ΔLum)
	DMSO			30 μM Cmpd101
Time (min)	Mean	Std Dev	N	Mean	Std Dev	N
0	-0.0137672	0.0189133	3	-0.00231151	0.00496149	3
1	-0.00318123	0.00953448	3	0.0037594	0.0114255	3
2	-0.00219527	0.00954202	3	-0.00817856	0.0143593	3
3	0.0170124	0.0243484	3	0.00311419	0.021547	3
4	-0.00118123	0.00664062	3	-0.0007323	0.0174233	3
5	0.00331249	0.0045591	3	0.00434874	0.0165213	3
6	0.0732043	0.0178734	3	0.0659111	0.013632	3
7	0.17441	0.0531989	3	0.153626	0.0348321	3
8	0.498863	0.0558244	3	0.291554	0.030426	3
9	0.731247	0.0481243	3	0.359646	0.0132159	3
10	0.819602	0.0460206	3	0.381513	0.0126784	3
11	0.903314	0.0210993	3	0.397706	0.0110453	3
12	0.937806	0.017172	3	0.368664	0.0257554	3
13	0.969274	0.00382813	3	0.359103	0.00625954	3
14	0.99356	0.0111539	3	0.345305	0.0117472	3
15	0.983106	0.0116385	3	0.324621	0.0071202	3
16	0.982279	0.0238755	3	0.312072	0.0125802	3
17	0.983059	0.00870719	3	0.313669	0.0157186	3
18	0.960423	0.00915971	3	0.28925	0.0282445	3
19	0.94758	0.0239761	3	0.283082	0.0206611	3
20	0.930467	0.0163971	3	0.276604	0.0162019	3
21	0.92093	0.0221246	3	0.266758	0.0169626	3
22	0.912168	0.0203164	3	0.263521	0.0161695	3
23	0.880176	0.0249437	3	0.248323	0.0230659	3
24	0.868682	0.0206837	3	0.24373	0.0303008	3
25	0.856569	0.0323131	3	0.249608	0.0164815	3
26	0.835284	0.0389173	3	0.237061	0.023338	3
27	0.828904	0.0452779	3	0.234077	0.0325229	3
28	0.793367	0.0425364	3	0.231448	0.0330688	3
29	0.784955	0.0584482	3	0.210612	0.0346881	3
30	0.766092	0.0594109	3	0.208445	0.0291049	3
31	0.752899	0.0549844	3	0.197287	0.0250635	3
32	0.742203	0.0714162	3	0.196051	0.0314129	3
33	0.715626	0.0662666	3	0.186397	0.0283839	3
34	0.699831	0.065728	3	0.194096	0.0446137	3
35	0.693378	0.0668456	3	0.186654	0.0374918	3
36	0.68401	0.0714254	3	0.168488	0.0324041	3

## Sheet: Fig 5c
	VIPR1-β-arr2 interaction (Norm ΔLum)
	DMSO			30 μM Cmpd101			Difference
Time (min)	Mean	Std Dev	N	Mean	Std Dev	N	Mean	Std Dev	N
0	0.00452406	0.0133738	3	-0.00998792	0.0228221	3	0.014512	0.0359452	3
1	0.00818916	0.0306737	3	-0.00194434	0.0174659	3	0.0101335	0.0344117	3
2	-0.00330849	0.0132239	3	0.0173121	0.0202506	3	-0.0206206	0.00748844	3
3	-0.0177043	0.00668266	3	-0.00629622	0.0349007	3	-0.011408	0.0378189	3
4	-0.00844231	0.0227389	3	-0.0161031	0.0153671	3	0.00766079	0.0302582	3
5	0.0167419	0.00971857	3	0.0170194	0.0452586	3	-0.000277593	0.0361692	3
6	0.200049	0.0339057	3	0.21179	0.0236781	3	-0.0117413	0.0575771	3
7	0.780193	0.0435898	3	0.488956	0.0600948	3	0.291237	0.101767	3
8	0.867378	0.0228766	3	0.480965	0.0486462	3	0.386413	0.0387513	3
9	0.90926	0.026048	3	0.464946	0.00800643	3	0.444313	0.0299901	3
10	0.924304	0.0153127	3	0.382928	0.0638795	3	0.541376	0.0486634	3
11	0.908166	0.0152434	3	0.353771	0.0292781	3	0.554395	0.0328917	3
12	0.954941	0.0232669	3	0.345174	0.0167013	3	0.609767	0.00708226	3
13	0.911611	0.0615264	3	0.344424	0.0306544	3	0.567187	0.0397893	3
14	0.947479	0.0503422	3	0.277451	0.0221149	3	0.670028	0.0724401	3
15	0.985323	0.0127883	3	0.290247	0.0465523	3	0.695076	0.0532268	3
16	0.950222	0.0406976	3	0.300708	0.0171612	3	0.649514	0.0570956	3
17	0.966014	0.0312958	3	0.29073	0.0277593	3	0.675284	0.0178886	3
18	0.939579	0.0528011	3	0.278592	0.0273332	3	0.660987	0.0736303	3
19	0.955603	0.0427431	3	0.270714	0.013464	3	0.684889	0.0555569	3
20	0.910363	0.0397849	3	0.240197	0.0400856	3	0.670166	0.074076	3
21	0.916059	0.00902357	3	0.284224	0.0336623	3	0.631835	0.0290396	3
22	0.910213	0.0462845	3	0.264812	0.0168358	3	0.645401	0.055104	3
23	0.887301	0.0391187	3	0.227691	0.00789186	3	0.65961	0.0318911	3
24	0.883874	0.0678526	3	0.246638	0.0141184	3	0.637235	0.0693866	3
25	0.85183	0.0261916	3	0.24327	0.0114142	3	0.608561	0.0302531	3
26	0.890258	0.019563	3	0.254485	0.0157902	3	0.635773	0.0321459	3
27	0.884728	0.0512807	3	0.238542	0.0213473	3	0.646186	0.0299945	3
28	0.875905	0.0432028	3	0.204334	0.0139406	3	0.671572	0.0326682	3
29	0.823968	0.0115323	3	0.189187	0.0226758	3	0.634782	0.0232226	3
30	0.810077	0.0196399	3	0.234695	0.0115132	3	0.575382	0.0191622	3
31	0.811119	0.0297159	3	0.207253	0.0278683	3	0.603866	0.0515213	3
32	0.811061	0.0182678	3	0.227747	0.0129903	3	0.583314	0.00686752	3
33	0.810918	0.0383602	3	0.208994	0.0279772	3	0.601924	0.012528	3
34	0.77447	0.0381639	3	0.19734	0.016409	3	0.57713	0.0499798	3
35	0.779886	0.0296954	3	0.189266	0.0200504	3	0.59062	0.00986504	3
36	0.774266	0.0186038	3	0.196665	0.0224501	3	0.577601	0.0103857	3

## Sheet: Fig 5d
VIPR1-β-arr2 interaction (ΔLum)
	ΔGRK2/3/5/6
Time (min)	Mean	Std Dev	N
0	0.0136491	0.00973042	3
1	-0.00409119	0.0136387	3
2	0.00449575	0.0202439	3
3	-0.00451955	0.00766499	3
4	-0.00245511	0.0119343	3
5	-0.00707901	0.0121929	3
6	0.492331	0.106311	3
7	0.864259	0.195857	3
8	0.620266	0.17096	3
9	0.459009	0.139914	3
10	0.367119	0.129582	3
11	0.308868	0.119491	3
12	0.276423	0.106204	3
13	0.254564	0.0816138	3
14	0.248081	0.08288	3
15	0.226045	0.0991647	3
16	0.233283	0.0845305	3
17	0.224902	0.0829643	3
18	0.208552	0.0907467	3
19	0.220819	0.0849981	3
20	0.217792	0.077688	3
21	0.213461	0.0827963	3
22	0.200557	0.0764455	3
23	0.201708	0.0820592	3
24	0.194736	0.0898628	3
25	0.191087	0.0901881	3
26	0.209952	0.108171	3
27	0.195391	0.087143	3
28	0.193885	0.0864013	3
29	0.202427	0.0909119	3
30	0.185501	0.0896832	3
31	0.186862	0.0846415	3
32	0.184203	0.0777395	3
33	0.178615	0.101853	3
34	0.181089	0.0961676	3
35	0.182889	0.0977406	3
36	0.184378	0.0877375	3
