# Supplementary material for: β-Arrestin-independent endosomal cAMP signaling by a polypeptide hormone GPCR
Source: Nat Chem Biol. 2023 Sep 25;20(3):323–32. doi: 10.1038/s41589-023-01412-4 (PMC10907292; doi:10.1038/s41589-023-01412-4)
Supplement: Supplementary file 9 — Source data plotted in graphs and full statistical test reporting. [file 41589_2023_1412_MOESM9_ESM.xlsx]

## Sheet: Fig 1a
	VIPR1/dsRed2-EEA1 Correlation Coefficient									Unpaired t test (averages)
	Vehicle					500 nM VIP				P value	0.0103
	Replicate 1	Replicate 2	Replicate 3	Replicate 4	Replicate 5	Replicate 1	Replicate 2	Replicate 3		P value summary	*
	0.44775	0.199459	0.613736	0.528716	0.249307	0.699582	0.757719	0.805453		Significantly different (P < 0.05)?	Yes
	0.356694	0.161569	0.549442	0.627237	0.397172	0.702168	0.75381	0.79826		One- or two-tailed P value?	Two-tailed
	0.776536	0.288674	0.763905	0.58981	0.112986	0.659129	0.771155	0.849662		t, df	t=3.686, df=6
	0.652084	0.182346	0.355189	0.691894	0.139754	0.68508	0.590296	0.723688
	0.242243	0.493927	0.511876	0.521161	0.37528	0.774038	0.764602	0.794611
	0.610752	0.181633	0.667371	0.479234	0.225135	0.809327	0.723132	0.830576
	0.538978	0.320011	0.487822	0.683293	0.357157	0.665102	0.654407	0.76308
	0.324862	0.0720675	0.649471	0.643044	0.0354021	0.75908	0.883053	0.804572
	0.189896	0.306256	0.588414	0.539115	0.344073	0.81108	0.850088	0.789837
			0.552329	0.418094	0.361357	0.770186	0.812241	0.86621
					0.307299	0.791461	0.828531	0.81396
					0.291439	0.839126	0.881081	0.752158
					0.31932	0.697389	0.929027	0.781257
					0.283217	0.731246	0.816721	0.707033
					0.451311	0.783754	0.710936	0.888935
					0.189602	0.780111	0.512784	0.804012
					0.227279	0.864618	0.91329
					0.443191	0.872211	0.222247
					0.279663	0.906682	0.774461
					0.279946	0.727231	0.857334
					0.0923358	0.828394	0.746036
					0.168085	0.8972	0.854616
					0.176494		0.869058
					0.354287
					0.147093
					0.228377
					0.243593
					0.29123
Average	0.459977	0.245105	0.573955	0.57216	0.263264	0.775191	0.759853	0.798331

## Sheet: Fig 1d
Normalized Expression (F635i)
CMV	TRE3G
3.75764	1
4.9121	1
5.76092	1

## Sheet: Fig 1e
	Surface VIPR1 (%)
	TRE3G			CMV
Time (min)	Replicate 1	Replicate 2	Replicate 3	Replicate 1	Replicate 2	Replicate 3
0	100	100	100	100	100	100
5	54.6829	61.0269	61.4512	86.5925	88.9431	96.4012
10	49.891	58.5051	56.181	83.6791	84.1128	90.3151
15	47.9466	54.7648	53.307	83.3536	83.5588	88.1125
20	46.5742	66.4403	58.3294	81.299	88.1945	85.7781
30	42.6443	64.4338	56.8428	81.3175	81.4731	88.24
