# Supplementary material for: β-Arrestin-independent endosomal cAMP signaling by a polypeptide hormone GPCR
Source: Nat Chem Biol. 2023 Sep 25;20(3):323–32. doi: 10.1038/s41589-023-01412-4 (PMC10907292; doi:10.1038/s41589-023-01412-4)
Supplement: Supplementary file 10 — Source data plotted in graphs and full statistical test reporting. [file 41589_2023_1412_MOESM10_ESM.xlsx]

## Sheet: Fig 1b
	% surface HaloTag-VIPR1
	WT β-arr			β-arr DKO 1			β-arr DKO2
Time (min)	Replicate 1	Replicate 2	Replicate 3	Replicate 1	Replicate 2	Replicate 3	Replicate 1	Replicate 2	Replicate 3
0	100	100	100	100	100	100	100	100	100
5	54.6829	61.0269	61.4512	51.1503	60.1876	57.849	48.7211	57.0851	48.7098
10	49.891	58.5051	56.181	49.1188	58.8795	52.7504	45.05	52.5385	46.2303
15	47.9466	54.7648	53.307	49.1244	57.3994	54.3802	43.9397	50.7157	47.9745
20	46.5742	66.4403	58.3294	47.22	55.2099	52.0498	44.085	50.11	47.8115
30	42.6443	64.4338	56.8428	46.6836	53.6445	51.9525	44.6053	48.0371	46.4902
