# Supplementary material for: β-Arrestin-independent endosomal cAMP signaling by a polypeptide hormone GPCR
Source: Nat Chem Biol. 2023 Sep 25;20(3):323–32. doi: 10.1038/s41589-023-01412-4 (PMC10907292; doi:10.1038/s41589-023-01412-4)
Supplement: Supplementary file 11 — Source data plotted in graphs and full statistical test reporting. [file 41589_2023_1412_MOESM11_ESM.xlsx]

## Sheet: Fig 4b
	cAMP (ΔF/F0)																				Normalized integrated cAMP								Two-way ANOVA	Ordinary
	NT1			NT2			VIPR1 KO1			VIPR1 KO2			VIPR2 KO2			VIPR2 KO3					Clone 1				Clone 2				Alpha	0.05
Time (min)	Mean	Std Dev	N	Mean	Std Dev	N	Mean	Std Dev	N	Mean	Std Dev	N	Mean	Std Dev	N	Mean	Std Dev	N		Target	Replicate 1	Replicate 2	Replicate 3	Replicate 4	Replicate 1	Replicate 2	Replicate 3
0	0.0241855	0.00550208	4	0.0359817	0.00877353	3	0.0140737	0.0278356	3	0.023539	0.0133933	3	0.0272251	0.00782456	3	0.0257492	0.0112834	3		Control (NT)	91.4875	119.072	94.7057	94.7351	107.808	106.199	122.06		Source of Variation	% of total variation	P value	P value summary	Significant?
0.5	0.0195907	0.00535307	4	0.0289895	0.00578705	3	0.0109854	0.0254745	3	0.0133048	0.00960017	3	0.0323966	0.00297464	3	0.0203337	0.005904	3		VIPR1	13.5622	22.0673	17.3633		21.6076	25.0556	25.2855		Interaction	0.1024	0.8404	ns	No
1	0.0123261	0.00594503	4	0.00614922	0.00823825	3	0.00277447	0.0246611	3	0.00944486	0.00667607	3	0.0117351	0.0154413	3	0.00914525	0.00476349	3		VIPR2	73.5578	75.7623	87.1688		77.4656	90.7826	95.1654		Gene Knockout	95.48	<0.0001	****	Yes
1.5	0.0118731	0.00683214	4	0.0109155	0.0101351	3	0.0017993	0.00687599	3	0.000841597	0.0045713	3	0.0025213	0.000693092	3	0.00482953	0.00425037	3											Clone	1.523	0.0395	*	Yes
2	0.0111398	0.00786055	4	0.000770487	0.00595593	3	-0.00316396	0.0142444	3	0.00732094	0.0121335	3	0.0172935	0.00783478	3	0.0107041	0.00318714	3
2.5	-0.00861619	0.0107115	4	-7.698e-05	0.0125856	3	-0.010395	0.0153388	3	-0.00203845	0.0103849	3	0.00164034	0.00319329	3	-0.0072724	0.00533982	3											Tukey's multiple comparisons test	Predicted (LS) mean diff.	95.00% CI of diff.	Below threshold?	Summary	Adjusted P Value
3	-0.00496789	0.00755984	4	-7.69833e-05	0.0132582	3	0.00400735	0.00959275	3	-0.00834666	0.0128908	3	-0.00558977	0.00539885	3	-0.00522857	0.0134204	3											Control vs. VIPR1	85.19	72.46 to 97.91	Yes	****	<0.0001
3.5	-0.0114336	0.0142913	4	-0.00454828	0.00977898	3	-0.00203946	0.0110387	3	-0.0100368	0.0107855	3	-0.0162333	0.00310015	3	-0.00270279	0.00413394	3											Control vs. VIPR2	22.69	9.971 to 35.42	Yes	**	0.0011
4	-0.0212963	0.0128894	4	-0.0199856	0.0150193	3	0.00352913	0.0331244	3	-0.00548756	0.00720402	3	-0.0183736	0.00831653	3	-0.0171863	0.00531747	3											VIPR1 vs. VIPR2	-62.49	-75.63 to -49.35	Yes	****	<0.0001
4.5	-0.00658883	0.0157665	4	-0.0276577	0.0117377	3	-0.0118047	0.0216054	3	-0.0163748	0.0122381	3	-0.0172906	0.0128979	3	-0.0171653	0.00503711	3
5	-0.0262125	0.0131745	4	-0.0304608	0.0116036	3	-0.00976622	0.0384726	3	-0.012167	0.00160809	3	-0.0353246	0.0013895	3	-0.0212065	0.00753275	3
5.5	2.03796	0.0693136	4	1.91504	0.181161	3	0.186715	0.0616175	3	0.243601	0.0328923	3	1.66738	0.214815	3	1.65988	0.0679632	3
6	1.93405	0.142936	4	2.02259	0.104478	3	0.331065	0.0839319	3	0.405244	0.0234371	3	2.13843	0.114607	3	1.91736	0.0979548	3
6.5	1.4116	0.250862	4	1.76638	0.119415	3	0.32407	0.078084	3	0.406228	0.0185278	3	1.95039	0.0649802	3	1.64489	0.230689	3			Normalized integrated cAMP Phase 1 (5 min VIP)								Two-way ANOVA	Ordinary
7	0.90365	0.232343	4	1.41685	0.122749	3	0.288195	0.0870589	3	0.336154	0.00695868	3	1.4191	0.246068	3	1.29095	0.226301	3			Clone 1				Clone 2				Alpha	0.05
7.5	0.627254	0.170902	4	1.09278	0.113977	3	0.212061	0.0608788	3	0.276883	0.0150508	3	0.898032	0.255495	3	0.980194	0.221062	3		Target	Replicate 1	Replicate 2	Replicate 3	Replicate 4	Replicate 1	Replicate 2	Replicate 3
8	0.537683	0.144001	4	0.882231	0.0871558	3	0.175809	0.0604868	3	0.246994	0.0299055	3	0.542402	0.171384	3	0.783734	0.178329	3		Control (NT)	96.5097	119.03	91.6845	92.7756	115.51	114.051	130.184		Source of Variation	% of total variation	P value	P value summary	Significant?
8.5	0.511989	0.0990699	4	0.784455	0.0882998	3	0.143128	0.0553654	3	0.223501	0.019002	3	0.373571	0.103951	3	0.678325	0.161102	3		VIPR1	19.0049	28.6698	23.3602		28.1782	31.072	31.394		Interaction	0.5417	0.4835	ns	No
9	0.585225	0.0941125	4	0.738988	0.0869631	3	0.113901	0.055428	3	0.198104	0.0460628	3	0.308751	0.0521521	3	0.646418	0.132112	3		VIPR2	91.2274	94.7653	108.909		93.0783	113.409	120.473		Gene Knockout	93.72	<0.0001	****	Yes
9.5	0.654735	0.0963011	4	0.763606	0.0766327	3	0.1011	0.047587	3	0.162302	0.0354843	3	0.307823	0.0481921	3	0.636449	0.116573	3											Clone	2.559	0.0184	*	Yes
10	0.707096	0.0788037	4	0.783514	0.0754603	3	0.0863251	0.0494471	3	0.164911	0.032537	3	0.319949	0.0249798	3	0.617532	0.113079	3
10.5	0.743307	0.0860786	4	0.807023	0.0644949	3	0.0765585	0.0446806	3	0.148919	0.026176	3	0.357808	0.031385	3	0.633666	0.103883	3											Tukey's multiple comparisons test	Predicted (LS) mean diff.	95.00% CI of diff.	Below threshold?	Summary	Adjusted P Value
11	0.749201	0.105323	4	0.806172	0.0899744	3	0.07114	0.0302508	3	0.126742	0.0362958	3	0.398951	0.0149408	3	0.637897	0.109457	3											Control vs. VIPR1	83.01	68.32 to 97.70	Yes	****	<0.0001
11.5	0.749782	0.0781618	4	0.82344	0.0607809	3	0.0647147	0.0460078	3	0.122994	0.024299	3	0.428199	0.00976865	3	0.627228	0.0918799	3											Control vs. VIPR2	6.314	-8.376 to 21.00	No	ns	0.5106
12	0.747164	0.0946756	4	0.805174	0.0705479	3	0.0415276	0.0501137	3	0.114079	0.0235753	3	0.434403	0.019901	3	0.623781	0.104158	3											VIPR1 vs. VIPR2	-76.7	-91.87 to -61.53	Yes	****	<0.0001
12.5	0.722968	0.0982978	4	0.814958	0.0730798	3	0.0526649	0.0459943	3	0.1054	0.0320349	3	0.462037	0.0297985	3	0.60625	0.0960414	3
13	0.719917	0.0948606	4	0.797458	0.0659051	3	0.0433438	0.0456704	3	0.098032	0.0215928	3	0.450859	0.0248045	3	0.595178	0.0938245	3
13.5	0.695334	0.0871819	4	0.786015	0.0844677	3	0.0391054	0.0461431	3	0.0889056	0.0181342	3	0.447083	0.024418	3	0.576616	0.0910712	3
14	0.684095	0.0875868	4	0.754083	0.0729081	3	0.0230594	0.0489358	3	0.0883854	0.0141799	3	0.448528	0.0062418	3	0.542715	0.0673926	3
14.5	0.665664	0.0933796	4	0.755799	0.0710107	3	0.0330192	0.0382071	3	0.0730794	0.00841704	3	0.435605	0.00614361	3	0.531688	0.0872718	3
15	0.650936	0.0931562	4	0.735967	0.0687965	3	0.0274067	0.0425072	3	0.0748804	0.025633	3	0.427857	0.0155643	3	0.514158	0.0761572	3
15.5	0.640979	0.0759375	4	0.736072	0.0857626	3	0.0120909	0.0432169	3	0.0561739	0.0123573	3	0.42171	0.0155549	3	0.497782	0.0603743	3
16	0.635447	0.0965214	4	0.727391	0.0646245	3	0.0244788	0.052909	3	0.0643903	0.0291428	3	0.419443	0.0270003	3	0.490895	0.0605738	3
16.5	0.633986	0.077708	4	0.717906	0.0596474	3	0.0206149	0.0518834	3	0.0613401	0.0317356	3	0.386759	0.036863	3	0.479328	0.0663056	3
17	0.624119	0.079579	4	0.708246	0.0545514	3	0.00318056	0.0428082	3	0.0606299	0.0154372	3	0.393628	0.0124519	3	0.471503	0.0534433	3
17.5	0.611147	0.0685042	4	0.696336	0.0769772	3	0.00576522	0.0471356	3	0.0520636	0.0180186	3	0.386952	0.0100187	3	0.456276	0.0399135	3
18	0.593473	0.0792036	4	0.679343	0.0593451	3	0.00175252	0.0438326	3	0.0508422	0.0126812	3	0.372188	0.0155236	3	0.440584	0.0536384	3
18.5	0.603858	0.0781884	4	0.670767	0.0635244	3	-0.0049404	0.0501338	3	0.0390355	0.0297778	3	0.368609	0.0244057	3	0.437094	0.0384538	3
19	0.58311	0.0775494	4	0.669486	0.060684	3	-0.0136218	0.0462219	3	0.0276656	0.0255807	3	0.364978	0.00692262	3	0.41415	0.0420674	3
19.5	0.58626	0.0840801	4	0.675919	0.0674882	3	-0.0145615	0.0561466	3	0.0315631	0.0232292	3	0.363483	0.0257314	3	0.426872	0.0513643	3
20	0.580849	0.0775441	4	0.657169	0.0725322	3	-0.0172096	0.0452845	3	0.0396004	0.0245271	3	0.370739	0.0254497	3	0.408318	0.0393697	3
20.5	0.565094	0.0770891	4	0.650623	0.0611603	3	-0.0205086	0.0551305	3	0.0277428	0.0175891	3	0.350162	0.0314467	3	0.389405	0.0409779	3
21	0.568171	0.0637384	4	0.644808	0.0645631	3	-0.0178572	0.0490922	3	0.0312851	0.0178178	3	0.344848	0.0279062	3	0.395793	0.0285481	3
21.5	0.555968	0.0871156	4	0.636712	0.049247	3	-0.0221011	0.0519157	3	0.0190255	0.0125041	3	0.335913	0.0267912	3	0.383531	0.0419802	3
22	0.56834	0.0815348	4	0.636309	0.0394193	3	-0.0112935	0.0477767	3	0.0228152	0.0193181	3	0.340018	0.0111441	3	0.382409	0.0324578	3
22.5	0.559998	0.0731169	4	0.638284	0.0494544	3	-0.0188836	0.0377756	3	0.013924	0.0157586	3	0.345296	0.0166131	3	0.3699	0.0334229	3
23	0.543743	0.0703802	4	0.615027	0.0603168	3	-0.0268335	0.04161	3	0.0115652	0.0137769	3	0.319135	0.015034	3	0.364093	0.0352735	3
23.5	0.544178	0.07615	4	0.604458	0.0569836	3	-0.0302976	0.0398943	3	0.0118402	0.0293589	3	0.330651	0.0152741	3	0.37507	0.0321244	3
24	0.544653	0.0778354	4	0.618955	0.0442138	3	-0.0274124	0.0393405	3	0.022596	0.0112306	3	0.321926	0.00700299	3	0.355148	0.0237509	3
24.5	0.544941	0.0716958	4	0.608509	0.0436565	3	-0.0218792	0.0425021	3	0.0116826	0.0280929	3	0.33171	0.0235017	3	0.353697	0.0266905	3
25	0.520494	0.0800685	4	0.587979	0.061996	3	-0.0308978	0.0472287	3	0.00631067	0.0171463	3	0.322812	0.0330373	3	0.353929	0.0351044	3
25.5	0.54247	0.0680388	4	0.581589	0.056084	3	-0.0392733	0.0413828	3	0.0157237	0.0129462	3	0.324069	0.0166209	3	0.348658	0.0216113	3
26	0.533052	0.0593875	4	0.607639	0.0479075	3	-0.0382681	0.0506017	3	0.00517098	0.0183223	3	0.307546	0.0246236	3	0.347608	0.017534	3
26.5	0.522907	0.0707211	4	0.598864	0.0347043	3	-0.0550734	0.0501541	3	0.00417536	0.0245054	3	0.315583	0.0039685	3	0.345184	0.0333217	3
27	0.524933	0.0794175	4	0.582735	0.0599604	3	-0.0369272	0.0288086	3	0.0188321	0.0220929	3	0.308486	0.0166807	3	0.334539	0.0149494	3
27.5	0.508539	0.0754299	4	0.587859	0.0423297	3	-0.0341075	0.0418308	3	-0.00217039	0.0326388	3	0.306972	0.0220044	3	0.331387	0.016396	3
28	0.512863	0.0571601	4	0.57282	0.060791	3	-0.0410302	0.0421067	3	0.00532099	0.0259037	3	0.304079	0.0138921	3	0.337917	0.0220497	3
28.5	0.505283	0.0627387	4	0.569686	0.052762	3	-0.0472866	0.0531983	3	0.00169863	0.0207992	3	0.304681	0.0231432	3	0.3299	0.0158253	3
29	0.510558	0.0531887	4	0.575887	0.0568306	3	-0.0409771	0.0528516	3	0.000847167	0.0238406	3	0.298073	0.01453	3	0.329232	0.0225307	3
29.5	0.506978	0.0490401	4	0.565829	0.0502088	3	-0.0399715	0.0296572	3	-0.0137829	0.00851407	3	0.297309	0.029237	3	0.321558	0.0152881	3
30	0.485632	0.0676416	4	0.556907	0.0586611	3	-0.0467235	0.0433994	3	-0.000639283	0.0234756	3	0.298392	0.0284612	3	0.317838	0.0204492	3
30.5	0.494976	0.062329	4	0.558258	0.0523791	3	-0.0404876	0.0419328	3	0.00329506	0.0271248	3	0.293879	0.0196355	3	0.311375	0.0211076	3
31	0.492244	0.0670386	4	0.557459	0.0644165	3	-0.0412196	0.048356	3	0.00211932	0.0235534	3	0.294744	0.0205301	3	0.329418	0.0108328	3
31.5	0.502048	0.0569369	4	0.56288	0.0441012	3	-0.0462535	0.0367296	3	0.0032792	0.0120791	3	0.285728	0.0203736	3	0.313813	0.00864577	3
32	0.481895	0.0676387	4	0.56461	0.0426953	3	-0.044297	0.0432785	3	-0.00813073	0.025093	3	0.287639	0.0328677	3	0.305832	0.0283248	3
32.5	0.493264	0.0639707	4	0.547808	0.0451268	3	-0.0477202	0.0371373	3	-0.00932206	0.0180737	3	0.292569	0.015634	3	0.315484	0.0169889	3
33	0.493171	0.0514742	4	0.53483	0.0579158	3	-0.0491805	0.0457855	3	-0.0106435	0.0295901	3	0.296446	0.0249858	3	0.306295	0.0118491	3
33.5	0.487741	0.052625	4	0.545655	0.0447399	3	-0.0463915	0.0340568	3	-0.00820999	0.0156606	3	0.288957	0.0123172	3	0.300694	0.0197054	3
34	0.491624	0.0657557	4	0.531083	0.0582424	3	-0.0479728	0.0377309	3	-0.00767914	0.0203127	3	0.285734	0.0264883	3	0.289759	0.0130937	3
34.5	0.494232	0.0729529	4	0.539374	0.0746165	3	-0.0581977	0.0526102	3	-0.00219501	0.0246384	3	0.283668	0.0138309	3	0.313376	0.015477	3
35	0.471132	0.0551667	4	0.545942	0.0429232	3	-0.0574114	0.0565753	3	-0.0125594	0.0161924	3	0.278238	0.0132427	3	0.296143	0.0106628	3
35.5	0.472601	0.062737	4	0.542779	0.0327603	3	-0.0577707	0.0506685	3	-0.0116095	0.0212248	3	0.273625	0.0158989	3	0.301987	0.0220188	3

## Sheet: Fig 4c
VIPR1 KO1	cAMP (ΔF/F0)
	VIP			PACAP			Secretin
Time (min)	Mean	Std Dev	N	Mean	Std Dev	N	Mean	Std Dev	N
0	0.0279107	0.0100834	3	0.0251371	0.00323908	3	0.0251924	0.00803609	3
0.5	0.0137748	0.0216738	3	0.0194107	0.0140661	3	0.0207367	0.0162227	3
1	0.0150908	0.0164355	3	0.0148107	0.00561374	3	-0.00736872	0.00889293	3
1.5	-0.00243895	0.00650612	3	0.0174487	0.0153693	3	0.00446766	0.0122254	3
2	-0.00459404	0.00499002	3	-3.41e-06	0.00856832	3	0.00560372	0.0120515	3
2.5	-0.00322234	0.00527887	3	-0.0112202	0.0141858	3	-0.00337817	0.0134064	3
3	-0.0152884	0.0030444	3	-0.00357326	0.0210764	3	-0.0111428	0.00862826	3
3.5	-0.00717674	0.00941993	3	-0.0175807	0.0116391	3	-0.00794907	0.00539933	3
4	-0.00246238	0.00864724	3	-0.0158459	0.00806217	3	-0.00763979	0.0126734	3
4.5	-0.00359723	0.0116525	3	-0.0124244	0.0110361	3	-0.0116248	0.00717654	3
5	-0.0179963	0.00870581	3	-0.0161593	0.00546853	3	-0.00689707	0.00411063	3
5.5	0.278653	0.0174724	3	0.461908	0.0414385	3	-0.0208859	0.0189218	3
6	0.368914	0.022172	3	0.643868	0.025966	3	-0.0357523	0.00869996	3
6.5	0.336641	0.019175	3	0.552708	0.0455532	3	-0.0462257	0.0141044	3
7	0.266418	0.036219	3	0.439187	0.0441277	3	-0.0515623	0.00691384	3
7.5	0.230055	0.020959	3	0.34533	0.0417158	3	-0.0486388	0.0143018	3
8	0.187105	0.0133399	3	0.277381	0.0359131	3	-0.0668325	0.00523858	3
8.5	0.181169	0.00669858	3	0.213323	0.0282657	3	-0.0492272	0.0205721	3
9	0.16502	0.005219	3	0.144247	0.0329393	3	-0.0471922	0.0114628	3
9.5	0.138541	0.028423	3	0.120315	0.0196061	3	-0.053938	0.0112579	3
10	0.112581	0.0254134	3	0.1025	0.0291406	3	-0.0671204	0.00321226	3
10.5	0.111013	0.022304	3	0.0796106	0.0232398	3	-0.067136	0.00386612	3
11	0.0817947	0.0128194	3	0.0738242	0.019554	3	-0.074207	0.00820203	3
11.5	0.0752873	0.0119291	3	0.0751346	0.0190076	3	-0.0620395	0.00785604	3
12	0.0681735	0.0178964	3	0.0698479	0.0356737	3	-0.0730266	0.00927599	3
12.5	0.0648694	0.00904964	3	0.0654464	0.0338341	3	-0.0765208	0.0312245	3
13	0.062437	0.0191234	3	0.0648139	0.0200314	3	-0.0725637	0.00527714	3
13.5	0.0556326	0.00892704	3	0.0480822	0.027953	3	-0.0767115	0.0148744	3
14	0.0613869	0.0229578	3	0.0542941	0.0365937	3	-0.0826726	0.0209585	3
14.5	0.0580366	0.0170652	3	0.0416894	0.00223021	3	-0.081204	0.00722434	3
15	0.0379929	0.0222097	3	0.0461993	0.0181554	3	-0.07826	0.00237878	3
15.5	0.040759	0.0131475	3	0.0383462	0.017715	3	-0.0752801	0.0129942	3
16	0.0340806	0.00663195	3	0.0300115	0.0150206	3	-0.0870211	0.0114862	3
16.5	0.0345678	0.0250374	3	0.0281843	0.0334288	3	-0.077074	0.0111362	3
17	0.0204013	0.0188903	3	0.0373665	0.0191774	3	-0.080358	0.0194109	3
17.5	0.029301	0.0242664	3	0.0183195	0.0220709	3	-0.0750347	0.00446827	3
18	0.033354	0.0157234	3	0.0226036	0.0223634	3	-0.0960873	0.0220099	3
18.5	0.00720904	0.0110691	3	0.0183023	0.0332037	3	-0.083293	0.013708	3
19	0.0150108	0.0188053	3	0.0296122	0.0315396	3	-0.0859735	0.0162803	3
19.5	0.0264532	0.0242902	3	-0.000476323	0.0358085	3	-0.090213	0.00971613	3
20	0.00973418	0.0148589	3	0.0307299	0.0123286	3	-0.0958235	0.0113992	3
20.5	0.0140765	0.0185521	3	0.0243355	0.0148582	3	-0.0916958	0.026993	3
21	0.0146237	0.0213471	3	0.0158227	0.0350235	3	-0.102051	0.0148851	3
21.5	0.00300971	0.00738203	3	0.00339669	0.0237192	3	-0.0941097	0.0211673	3
22	-0.0038199	0.0190127	3	0.0087635	0.0220147	3	-0.090775	0.0116835	3
22.5	0.00270724	0.0104943	3	0.0116489	0.0194296	3	-0.0857997	0.00786422	3
23	0.00261053	0.0134454	3	0.0133094	0.0197553	3	-0.0955254	0.0145954	3
23.5	0.0053511	0.0198528	3	0.0139807	0.020995	3	-0.096086	0.0258941	3
24	0.00476146	0.0121118	3	0.00635972	0.020531	3	-0.0920031	0.00608965	3
24.5	0.00691908	0.0141541	3	0.00681105	0.0307501	3	-0.102722	0.0192397	3
25	0.0047882	0.0238396	3	0.00735691	0.0269622	3	-0.0928884	0.0100381	3
25.5	-0.0123104	0.0200082	3	0.00134824	0.0123199	3	-0.100104	0.0131299	3
26	-0.00232571	0.0141104	3	0.0107594	0.0168376	3	-0.0942942	0.0227484	3
26.5	-0.00955262	0.0258752	3	-0.0140985	0.0268279	3	-0.103941	0.00616528	3
27	-0.00313683	0.0277724	3	-0.0123398	0.00208393	3	-0.0899538	0.0133357	3
27.5	0.00639957	0.0197026	3	-0.0143365	0.0217921	3	-0.104253	0.0165359	3
28	-0.00156373	0.0251632	3	0.00142475	0.00655696	3	-0.0991987	0.0161654	3
28.5	-0.00713449	0.0377429	3	-0.0148763	0.0252582	3	-0.104346	0.00849554	3
29	-0.0103353	0.0261172	3	-0.00813099	0.0196651	3	-0.0967366	0.0147969	3
29.5	-0.0125179	0.0187226	3	-0.0111245	0.00753713	3	-0.105575	0.0126276	3
30	-0.0180368	0.0173207	3	-0.00591649	0.00886205	3	-0.0983386	0.0145263	3
30.5	-0.0247949	0.00864625	3	-0.00911904	0.0207484	3	-0.108609	0.00986208	3
31	-0.00646907	0.0131788	3	-0.0136403	0.00879029	3	-0.107681	0.0134245	3
31.5	-0.0161362	0.0156372	3	-0.0138149	0.0187751	3	-0.100023	0.00959271	3
32	-0.00154551	0.0206044	3	-0.0307307	0.0243398	3	-0.105956	0.00934487	3
32.5	-0.03099	0.0184295	3	-0.0112105	0.00985747	3	-0.111158	0.0209231	3
33	0.00751668	0.0270701	3	-0.0137302	0.0125857	3	-0.0915386	0.0122494	3
33.5	-0.0141442	0.0218233	3	-0.00689753	0.0160529	3	-0.102513	0.0241343	3
34	-0.00948183	0.0123141	3	-0.0188818	0.0188034	3	-0.10021	0.0178028	3
34.5	-0.0259931	0.0191905	3	-0.0100529	0.0230022	3	-0.107751	0.0088194	3
35	-0.0150658	0.0330379	3	-0.0109553	0.0137019	3	-0.108578	0.0256507	3
35.5	-0.0287885	0.0184653	3	-0.0111965	0.0109329	3	-0.101242	0.0115793	3

## Sheet: Fig 4d
	Normalized peak cAMP (VIPR1 KO1)							[Agonist] vs. normalized response	PACAP	VIP
	PACAP			VIP
[agonist] (M)	Replicate 1	Replicate 2	Replicate 3	Replicate 1	Replicate 2	Replicate 3		Best-fit values
1e-06	100.297	103.876	95.8269	57.8987	60.8436	53.5916		EC50	1.843e-08	6.826e-07
1e-07	71.9986	89.0205	73.9582	19.6817	16.2609	13.9414		logEC50	-7.735	-6.166
1e-08	40.8973	50.5752	23.871	4.61667	4.43255	3.96415		95% CI (profile likelihood)
1e-09	2.02708	7.21491	7.08361	5.30556	4.56718	6.20237		EC50	1.256e-008 to 2.744e-008	5.287e-007 to 8.790e-007
1e-10	-7.0206	6.98728	7.74786	8.6204	8.42295	5.99959		logEC50	-7.901 to -7.562	-6.277 to -6.056
								Goodness of Fit
								Degrees of Freedom	14	14
								R squared	0.9617	0.9361
								Sum of Squares	894.1	388.4
								Sy.x	7.991	5.267
								Constraints
								EC50	EC50 > 0	EC50 > 0
								Number of points
								# of X values	15	15
								# Y values analyzed	15	15
	Normalized peak cAMP (VIPR1 KO2)							[Agonist] vs. normalized response	PACAP	VIP
	PACAP			VIP
[agonist] (M)	Replicate 1	Replicate 2	Replicate 3	Replicate 1	Replicate 2	Replicate 3		Best-fit values
1e-06	99.0454	98.6288	102.326	56.768	55.6457	70.7293		EC50	7.247e-09	6.418e-07
1e-07	90.2239	101.759	86.0731	14.0564	14.8451	9.53795		logEC50	-8.14	-6.193
1e-08	61.4424	66.1134	43.7865	0.0533544	8.27629	4.16338		95% CI (profile likelihood)
1e-09	15.9325	21.2092	5.39519	-3.21827	5.62803	6.59048		EC50	5.311e-009 to 9.829e-009	5.017e-007 to 8.196e-007
1e-10	-2.21507	7.74925	3.60206	-1.35718	7.201	6.16357		logEC50	-8.275 to -8.007	-6.300 to -6.086
								Goodness of Fit
								Degrees of Freedom	14	14
								R squared	0.974	0.95
								Sum of Squares	623.3	387.6
								Sy.x	6.673	5.262
								Constraints
								EC50	EC50 > 0	EC50 > 0
								Number of points
								# of X values	15	15
								# Y values analyzed	15	15

## Sheet: Fig 4e
	cAMP (Norm ΔF/F0)
Time (min)	Cell 1	Cell 2	Cell 3
0	0.00732385	0.0351329	0.0418458
0.333333	-0.0509651	-0.0049986	-0.0082229
0.666667	0.00641443	-0.0035583	0.0245465
1	0.00879234	-0.0197025	0.00061384
1.33333	0.00319415	-0.0206043	-0.0078332
1.66667	0.0308244	0.0123054	-0.0424316
2	-0.0055842	0.00142543	-0.0085184
2.33333	0.584381	0.546465	0.506173
2.66667	0.839967	0.830203	0.75615
3	0.944196	0.964547	0.855584
3.33333	0.996297	1	0.876554
3.66667	0.99965	0.995454	0.868399
4	0.962247	0.958897	0.850317
4.33333	1	0.969317	0.897013
4.66667	0.949279	0.969676	0.863973
5	0.976547	0.903608	0.881913
5.33333	0.910133	0.789249	0.905573
5.66667	0.901435	0.609273	0.855896
6	0.831901	0.338224	0.842215
6.33333	0.759252	0.19754	0.879812
6.66667	0.638474	0.16681	0.837209
7	0.595528	0.159575	0.891624
7.33333	0.470498	0.123095	0.864362
7.66667	0.478321	0.0997744	0.877336
8	0.406902	0.0606127	0.906739
8.33333	0.421268	0.113654	0.854555
8.66667	0.411	0.171966	0.870777
9	0.49773	0.228848	0.880715
9.33333	0.474566	0.256269	0.89608
9.66667	0.481035	0.275765	0.806063
10	0.437181	0.302181	0.728449
10.3333	0.479788	0.371996	0.682157
10.6667	0.470139	0.40331	0.495267
11	0.494937	0.367708	0.392833
11.3333	0.531004	0.408468	0.458754
11.6667	0.518761	0.392929	0.42807
12	0.611761	0.45036	0.445143
12.3333	0.598029	0.465777	0.415266
12.6667	0.636306	0.488707	0.56013
13	0.61716	0.418203	0.611207
13.3333	0.630412	0.42645	0.701213
13.6667	0.589894	0.479071	0.74599
14	0.558891	0.376304	0.73817
14.3333	0.567633	0.360483	0.747093
14.6667	0.629497	0.397705	0.764208
15	0.552855	0.358143	0.727578
15.3333	0.652078	0.381785	0.790339
15.6667	0.63684	0.390814	0.741544
16	0.672985	0.399297	0.803747
16.3333	0.625084	0.35522	0.751387
16.6667	0.672475	0.367512	0.809584
17	0.601346	0.312764	0.762318
17.3333	0.659787	0.342883	0.807191
17.6667	0.609111	0.331797	0.77529
18	0.645012	0.337428	0.843523
18.3333	0.61104	0.328587	0.734135
18.6667	0.704454	0.397498	0.714712
19	0.674303	0.410009	0.70137
19.3333	0.722709	0.446201	0.690432
19.6667	0.734293	0.381114	0.670592
20	0.766488	0.372726	0.713561
20.3333	0.699543	0.359187	0.744992
20.6667	0.73995	0.350073	0.743236
21	0.710373	0.389847	0.762096
21.3333	0.795707	0.354234	0.811939
21.6667	0.712615	0.267614	0.762707
22	0.645047	0.251637	0.733623
22.3333	0.668202	0.299166	0.801114
22.6667	0.7111	0.357833	0.799339
23	0.726989	0.372847	0.823321
23.3333	0.768737	0.338086	0.845764
23.6667	0.732273	0.32208	0.782456
24	0.762216	0.313458	0.814907
24.3333	0.77067	0.297576	0.778496
24.6667	0.786869	0.302035	0.815845
25	0.738723	0.217279	0.765183
25.3333	0.720991	0.217286	0.715601
25.6667	0.801766	0.245971	0.793848
26	0.730187	0.312185	0.761058
26.3333	0.744143	0.35842	0.783472
26.6667	0.738237	0.329584	0.846423
27	0.787982	0.353142	0.808635
27.3333	0.797349	0.374653	0.800003
27.6667	0.777618	0.365202	0.815602
28	0.802034	0.292117	0.771414
28.3333	0.856623	0.286952	0.817568
28.6667	0.782155	0.292321	0.791122
29	0.771004	0.289254	0.786733
29.3333	0.799563	0.266389	0.78835
29.6667	0.740589	0.29154	0.819368
30	0.710155	0.305202	0.823385
30.3333	0.665175	0.295303	0.771586
30.6667	0.712411	0.29901	0.804676
31	0.690061	0.228134	0.776276
31.3333	0.680219	0.274688	0.78672
31.6667	0.689497	0.304518	0.830404
32	0.73314	0.400681	0.805251
32.3333	0.740963	0.687846	0.820159
32.6667	0.830635	0.803519	0.928459
33	0.881255	0.840898	0.938053
33.3333	0.865416	0.903178	0.976707
33.6667	0.789119	0.879087	0.922292
34	0.754044	0.830036	0.899405
34.3333	0.878842	0.916474	0.988478
34.6667	0.821737	0.8871	0.98166
35	0.844653	0.859474	0.948454
35.3333	0.848174	0.880514	0.990015
35.6667	0.788618	0.82418	0.933658
36	0.851957	0.869516	0.928531
36.3333	0.892461	0.928968	1
36.6667	0.841993	0.84738	0.936687

## Sheet: Fig 4f
	cAMP (Fsk Norm ΔF/F0)								Integrated cAMP								Multiple t tests
	mCherry-Dyn1K44E			mCherry					mCherry			mCherry-Dyn1K44E						Significant?	P value	Mean of mCherry	Mean of mCherry-DynK44E	Difference	SE of difference	t ratio	df	Adjusted P Value
Time (min)	Mean	Std Dev	N	Mean	Std Dev	N		Phase	Replicate 1	Replicate 2	Replicate 3	Replicate 1	Replicate 2	Replicate 3	Replicate 4		Phase 1 _x000D_(5 min VIP)	No	0.078907	100	75.33	24.67	11.21	2.202	5	0.078907
0	-0.0144811	0.0438165	4	-0.00180095	0.0199054	3		Phase 1 _x000D_(5 min VIP)	98.7084	78.9903	122.301	75.3224	83.3659	75.7204	66.9006		Phase 2 _x000D_(>5 min VIP)	Yes	0.001214	100	38.65	61.35	9.317	6.584	5	0.002426
0.333333	0.000131068	0.00708107	4	0.00206102	0.0167604	3		Phase 2 _x000D_(>5 min VIP)	90.7314	87.6458	121.623	38.5924	41.2937	33.6448	41.0889
0.666667	0.0122273	0.0142064	4	0.00649816	0.0402683	3
1	0.00937744	0.035442	4	-0.0061041	0.0207788	3
1.33333	0.00455871	0.0098	4	-0.00084261	0.0120095	3			Peak/plateau cAMP								Multiple t tests
1.66667	-0.00222267	0.0175658	4	0.00624877	0.0205841	3			mCherry			mCherry-Dyn1K44E						Significant?	P value	Mean of mCherry	Mean of mCherry-DynK44E	Difference	SE of difference	t ratio	df	Adjusted P Value
2	-0.00959079	0.0185524	4	-0.00606027	0.00249026	3		Phase	Replicate 1	Replicate 2	Replicate 3	Replicate 1	Replicate 2	Replicate 3	Replicate 4		Peak (≈1min VIP)	No	0.73285	100	96.56	3.44	9.53	0.361	5	0.73285
2.33333	0.32578	0.0910175	4	0.421336	0.0448711	3		Peak (≈1min VIP)	97.4216	82.5162	120.062	92.769	103.242	95.5582	94.6696		Plateau _x000D_(25-30 min VIP)	Yes	0.000329	40.97	-2.41	43.38	4.975	8.718	5	0.000657
2.66667	0.611673	0.104588	4	0.697207	0.0896064	3		Plateau _x000D_(25-30 min VIP)	36.7627	33.8339	52.3014	-1.86946	-3.71087	-4.56674	0.506663
3	0.711743	0.0914218	4	0.798647	0.121826	3
3.33333	0.743386	0.0559772	4	0.813366	0.149388	3
3.66667	0.768686	0.0324615	4	0.787906	0.110891	3
4	0.740552	0.125948	4	0.827533	0.174591	3
4.33333	0.693547	0.0883573	4	0.813947	0.181929	3
4.66667	0.604857	0.0997857	4	0.779605	0.201389	3
5	0.519037	0.0818571	4	0.693424	0.135559	3
5.33333	0.457485	0.0611006	4	0.705406	0.165203	3
5.66667	0.379254	0.0534065	4	0.6065	0.101726	3
6	0.34879	0.0475004	4	0.595723	0.196467	3
6.33333	0.286768	0.0475821	4	0.510809	0.136985	3
6.66667	0.264422	0.0121824	4	0.512288	0.173378	3
7	0.233981	0.0855613	4	0.47927	0.165933	3
7.33333	0.200193	0.0807567	4	0.431527	0.143318	3
7.66667	0.192738	0.0480594	4	0.41641	0.145086	3
8	0.195026	0.0500678	4	0.369466	0.115027	3
8.33333	0.186602	0.0541351	4	0.36487	0.124066	3
8.66667	0.180887	0.0421091	4	0.339336	0.0934962	3
9	0.176197	0.0367382	4	0.327242	0.095169	3
9.33333	0.15105	0.0432716	4	0.321047	0.0814971	3
9.66667	0.147945	0.0387241	4	0.327339	0.0748703	3
10	0.13839	0.0218157	4	0.272563	0.013647	3
10.3333	0.113363	0.0408805	4	0.304987	0.0817335	3
10.6667	0.124526	0.0263431	4	0.311194	0.079473	3
11	0.106039	0.0329179	4	0.258285	0.0171446	3
11.3333	0.0933873	0.0345156	4	0.30081	0.101843	3
11.6667	0.0782427	0.0320756	4	0.311693	0.101132	3
12	0.0724334	0.0374799	4	0.299534	0.1133	3
12.3333	0.0705995	0.0266219	4	0.293584	0.121062	3
12.6667	0.0540975	0.0266922	4	0.258621	0.0595443	3
13	0.0548217	0.0288601	4	0.293102	0.138189	3
13.3333	0.0511774	0.0234405	4	0.312051	0.102425	3
13.6667	0.0417361	0.022234	4	0.322343	0.0957063	3
14	0.0350728	0.0377373	4	0.311961	0.112719	3
14.3333	0.0430132	0.0321367	4	0.243643	0.0398769	3
14.6667	0.0293717	0.0433483	4	0.293147	0.120662	3
15	0.0283916	0.0400771	4	0.307789	0.129856	3
15.3333	0.0332137	0.0356904	4	0.312793	0.130965	3
15.6667	0.0268343	0.0326499	4	0.320899	0.135294	3
16	0.0209754	0.038187	4	0.317258	0.116219	3
16.3333	0.0158049	0.0357757	4	0.326778	0.109592	3
16.6667	0.00972516	0.0408089	4	0.324512	0.110477	3
17	0.0177518	0.0309249	4	0.344302	0.158296	3
17.3333	0.00389064	0.0354505	4	0.315791	0.125088	3
17.6667	-0.00476099	0.0314117	4	0.330043	0.119073	3
18	-0.00919588	0.0423886	4	0.332059	0.122395	3
18.3333	0.00269315	0.0494431	4	0.323652	0.128461	3
18.6667	0.00146183	0.0441473	4	0.318816	0.127848	3
19	-0.00242631	0.0303039	4	0.314816	0.110151	3
19.3333	-2.4755e-05	0.034547	4	0.285672	0.0307384	3
19.6667	-0.00134739	0.0295961	4	0.322485	0.0915751	3
20	-0.00800287	0.0388507	4	0.318582	0.129235	3
20.3333	0.0162251	0.0476643	4	0.291865	0.036771	3
20.6667	0.00499345	0.0507979	4	0.292743	0.0494661	3
21	-0.007086	0.036103	4	0.338106	0.112036	3
21.3333	-0.00420453	0.0485534	4	0.346035	0.0965969	3
21.6667	-0.0122505	0.0310371	4	0.343444	0.117214	3
22	-0.0082409	0.047501	4	0.295822	0.0554196	3
22.3333	-0.00687498	0.0307023	4	0.38081	0.0823841	3
22.6667	-0.0152129	0.0314853	4	0.338212	0.106431	3
23	-0.0187395	0.0304304	4	0.353155	0.0855584	3
23.3333	-0.00883853	0.0337848	4	0.340738	0.11247	3
23.6667	-0.0189075	0.0370909	4	0.335653	0.014226	3
24	-0.00297283	0.0385086	4	0.372294	0.0755021	3
24.3333	0.00769182	0.0399152	4	0.327516	0.111187	3
24.6667	-0.0128499	0.0381991	4	0.372857	0.0597697	3
25	-0.0183262	0.0322676	4	0.348446	0.0951871	3
25.3333	-0.0153533	0.0230089	4	0.300523	0.0409158	3
25.6667	-0.00110523	0.0416375	4	0.335649	0.112628	3
26	-0.0100032	0.0191753	4	0.352202	0.0970487	3
26.3333	-0.0143332	0.0159378	4	0.367547	0.0720728	3
26.6667	-0.00933499	0.0155668	4	0.347384	0.105072	3
27	-0.0165621	0.0114848	4	0.342825	0.0907135	3
27.3333	-0.0151247	0.0211835	4	0.368665	0.0713062	3
27.6667	-0.0112449	0.0214495	4	0.373172	0.0806295	3
28	-0.0204019	0.0265341	4	0.330228	0.114367	3
28.3333	-0.015024	0.0109099	4	0.367478	0.0753465	3
28.6667	-0.0232536	0.019185	4	0.342644	0.114592	3
29	-0.0299527	0.03008	4	0.340686	0.108096	3
29.3333	-0.0232522	0.0212223	4	0.311191	0.0575297	3
29.6667	-0.0233206	0.0236203	4	0.334113	0.0241862	3
30	-0.0110523	0.024834	3	0.381671	0.0895417	3
30.3333	-0.010479	0.0314116	4	0.342831	0.124068	3
30.6667	-0.0119331	0.0237507	4	0.33359	0.125787	3
31	-0.0225664	0.0188789	4	0.335649	0.0138077	3
31.3333	-0.0277023	0.0223308	4	0.365703	0.106608	3
31.6667	-0.0236416	0.0185267	4	0.292821	0.0594706	3
32	-0.0329236	0.0224318	4	0.334666	0.126892	3
32.3333	0.399895	0.0874591	4	0.785068	0.137793	3
32.6667	0.679733	0.121398	4	0.945328	0.00334042	3
33	0.866651	0.0293495	4	0.984474	0.115034	3
33.3333	0.926451	0.0204559	4	1.06277	0.117075	3
33.6667	0.949009	0.0402163	4	1.05946	0.0574665	3
34	0.970314	0.0308071	4	1.03982	0.0366894	3
34.3333	0.972757	0.0317143	4	1.00299	0.0210461	3
34.6667	0.973583	0.0193763	4	1.00058	0.0623089	3
35	1.01624	0.0248964	4	1.05149	0.0175321	3
35.3333	1.00535	0.0203102	4	1.00871	0.0593023	3
35.6667	1.01488	0.0133975	4	1.00589	0.0413983	3
36	0.996433	0.0120503	4	0.95891	0.0291547	3
36.3333	0.976722	0.0353032	4	0.988997	0.0338606	3
36.6667	0.990375	0.0414759	4	0.986003	0.0213082	3
