# Supplementary material for: β-Arrestin-independent endosomal cAMP signaling by a polypeptide hormone GPCR
Source: Nat Chem Biol. 2023 Sep 25;20(3):323–32. doi: 10.1038/s41589-023-01412-4 (PMC10907292; doi:10.1038/s41589-023-01412-4)
Supplement: Supplementary file 12 — Source data plotted in graphs and full statistical test reporting. [file 41589_2023_1412_MOESM12_ESM.xlsx]

## Sheet: Fig 5a
cAMP (ΔF/F0)										Integrated cAMP Phase 1 (5 min VIP)
	β-arr DKO1									DMSO				30 µM Dyngo4a
	DMSO			30 µM Dyngo4a					Cell Line	Replicate 1	Replicate 2	Replicate 3	Replicate 4	Replicate 1	Replicate 2	Replicate 3
Time (min)	Mean	Std Dev	N	Mean	Std Dev	N			HEK293	101.476	110.502	88.0217		87.579	108.326	97.3669
0	-0.0105759	0.0333843	3	0.0179715	0.0231014	3			β-arr DKO1	107.897	107.687	84.4158		157.856	175.757	145.981
0.5	-0.00710476	0.0437527	3	0.00838439	0.0114308	3			β-arr DKO2	91.4661	93.6928	114.841	83.0501	146.717	146.318	160.486
1	-0.0108151	0.0303054	3	0.000770323	0.016421	3			β-arr1 KO	107.943	99.6857	92.371		100.142	79.9075	79.001
1.5	-0.0174318	0.0362524	3	0.00598524	0.0126835	3			β-arr2 KO	109.962	93.7372	96.3013		122.982	109.022	101.073
2	-0.023834	0.0296087	3	0.00246209	0.00979497	3
2.5	0.0236016	0.0714654	3	0.00499386	0.00650925	3
3	0.018781	0.0461531	3	-0.00157722	0.0135741	3				Integrated cAMP Phase 2 (>5 min VIP)
3.5	0.00429369	0.0205577	3	-0.00081123	0.0104293	3				DMSO				30 µM Dyngo4a
4	0.0234653	0.0226167	3	-0.0180392	0.0107002	3			Cell Line	Replicate 1	Replicate 2	Replicate 3	Replicate 4	Replicate 1	Replicate 2	Replicate 3
4.5	-0.00345838	0.00883615	3	-0.0148989	0.0138275	3			HEK293	96.056	111.863	92.0806		21.0495	36.7916	22.3577
5	0.00307825	0.0126848	3	-0.0052408	0.0133237	3			β-arr DKO1	125.693	96.5006	77.8067		184.96	201.579	180.515
5.5	1.03189	0.202974	3	1.15031	0.198441	3			β-arr DKO2	89.9229	96.9418	113.135	69.5289	220.102	219.706	255.045
6	1.42495	0.2018	3	1.62642	0.206346	3			β-arr1 KO	107.394	98.5344	94.0719		22.9481	26.6015	10.231
6.5	1.47396	0.190871	3	1.72977	0.189097	3			β-arr2 KO	114.954	92.2498	92.7963		42.3464	26.8216	22.9508
7	1.32218	0.179288	3	1.75674	0.164508	3
7.5	1.15065	0.151966	3	1.73416	0.150684	3
8	0.942984	0.101879	3	1.68571	0.107658	3			Note: Data for HEK293, β-arr DKO2, β-arr1 KO, and β-arr2 KO can be found in Fig 3a
8.5	0.791695	0.088411	3	1.64755	0.0750804	3
9	0.663689	0.0715252	3	1.57818	0.0836202	3
9.5	0.575185	0.0668408	3	1.51324	0.0520138	3
10	0.519521	0.0535481	3	1.44038	0.0351669	3
10.5	0.475831	0.0463034	3	1.38722	0.0454327	3
11	0.428555	0.0547945	3	1.33088	0.0412941	3
11.5	0.413488	0.0489053	3	1.2721	0.0369206	3
12	0.388877	0.0598938	3	1.22437	0.0349549	3
12.5	0.377475	0.0559643	3	1.16732	0.0282765	3
13	0.356209	0.062288	3	1.12224	0.0231592	3
13.5	0.346673	0.0555979	3	1.07395	0.0245504	3
14	0.339922	0.0564091	3	1.03635	0.0308701	3
14.5	0.337229	0.0733167	3	0.984889	0.0224324	3
15	0.329305	0.0785163	3	0.952937	0.0228238	3
15.5	0.323151	0.0672543	3	0.935591	0.0269979	3
16	0.321579	0.0634634	3	0.900175	0.0100029	3
16.5	0.30913	0.0720128	3	0.865276	0.0188559	3
17	0.308174	0.0680093	3	0.839187	0.0160142	3
17.5	0.306058	0.0748513	3	0.818268	0.0294557	3
18	0.292447	0.0725358	3	0.793208	0.0238824	3
18.5	0.292948	0.0760913	3	0.756727	0.0118468	3
19	0.286426	0.0741458	3	0.757314	0.0280278	3
19.5	0.289099	0.0679097	3	0.72188	0.0195537	3
20	0.282466	0.0741748	3	0.703513	0.00262602	3
20.5	0.276475	0.0720569	3	0.682209	0.0121897	3
21	0.279616	0.0602433	3	0.670656	0.0170473	3
21.5	0.278592	0.0545628	3	0.642639	0.0101195	3
22	0.268934	0.0669379	3	0.622477	0.0190063	3
22.5	0.269505	0.0650092	3	0.616336	0.00593035	3
23	0.265778	0.0737947	3	0.586671	0.0283311	3
23.5	0.265833	0.0660312	3	0.569868	0.0178202	3
24	0.258642	0.0628741	3	0.565379	0.0109105	3
24.5	0.261358	0.0617077	3	0.540387	0.0119597	3
25	0.253706	0.0641962	3	0.540615	0.0245716	3
25.5	0.247725	0.0609371	3	0.519156	0.0208516	3
26	0.254565	0.0616302	3	0.510558	0.0263448	3
26.5	0.246072	0.0520784	3	0.505292	0.0299503	3
27	0.243208	0.0649907	3	0.47666	0.026678	3
27.5	0.243742	0.0610323	3	0.471638	0.0212153	3
28	0.233495	0.0629611	3	0.453727	0.0211528	3
28.5	0.241964	0.0575695	3	0.445448	0.017186	3
29	0.237589	0.0657637	3	0.438781	0.0289036	3
29.5	0.235351	0.0621418	3	0.42496	0.0225271	3
30	0.233953	0.0542653	3	0.414215	0.0214119	3
30.5	0.2307	0.0511505	3	0.399645	0.0249729	3
31	0.233976	0.0659211	3	0.388169	0.0298619	3
31.5	0.222882	0.0641615	3	0.381923	0.0298388	3
32	0.232319	0.0593549	3	0.376662	0.0303386	3
32.5	0.220869	0.060402	3	0.364677	0.0183271	3
33	0.23226	0.0567468	3	0.36213	0.0263498	3
33.5	0.231967	0.048237	3	0.353291	0.0290592	3
34	0.22054	0.0656732	3	0.345056	0.0274422	3
34.5	0.223911	0.0559829	3	0.329811	0.0268379	3
35	0.221745	0.0711985	3	0.316194	0.0230934	3
35.5	0.210769	0.0621387	3	0.31799	0.0219124	3

## Sheet: Fig 5a Statistics (Phase 1)
Two-way ANOVA	Ordinary					Note: Statistics include data from Fig 3a
Alpha	0.05
Source of Variation	% of total variation	P value	P value summary	Significant?
Interaction	36.11	<0.0001	****	Yes
Genotype	31.76	<0.0001	****	Yes
Dyngo4a	19.28	<0.0001	****	Yes
Tukey's multiple comparisons test	Predicted (LS) mean diff.	95.00% CI of diff.	Significant?	Summary	Adjusted P Value
HEK293:DMSO vs. HEK293:30 μM Dyngo4a	2.243	-30.78 to 35.27	No	ns	>0.9999
HEK293:DMSO vs. β-arr DKO1:DMSO	-1.667e-07	-33.02 to 33.02	No	ns	>0.9999
HEK293:DMSO vs. β-arr DKO1:30 μM Dyngo4a	-59.87	-92.89 to -26.84	Yes	****	<0.0001
HEK293:DMSO vs. β-arr DKO2:DMSO	4.237	-26.65 to 35.13	No	ns	>0.9999
HEK293:DMSO vs. β-arr DKO2:30 μM Dyngo4a	-51.17	-84.20 to -18.15	Yes	***	0.0007
HEK293:DMSO vs. β-arr1 KO:DMSO	1.667e-07	-33.02 to 33.02	No	ns	>0.9999
HEK293:DMSO vs. β-arr1 KO:30 μM Dyngo4a	13.65	-19.37 to 46.67	No	ns	0.8947
HEK293:DMSO vs. β-arr2 KO:DMSO	2e-07	-33.02 to 33.02	No	ns	>0.9999
HEK293:DMSO vs. β-arr2 KO:30 μM Dyngo4a	-11.03	-44.05 to 22.00	No	ns	0.9684
HEK293:30 μM Dyngo4a vs. β-arr DKO1:DMSO	-2.243	-35.27 to 30.78	No	ns	>0.9999
HEK293:30 μM Dyngo4a vs. β-arr DKO1:30 μM Dyngo4a	-62.11	-95.13 to -29.08	Yes	****	<0.0001
HEK293:30 μM Dyngo4a vs. β-arr DKO2:DMSO	1.995	-28.90 to 32.89	No	ns	>0.9999
HEK293:30 μM Dyngo4a vs. β-arr DKO2:30 μM Dyngo4a	-53.42	-86.44 to -20.39	Yes	***	0.0004
HEK293:30 μM Dyngo4a vs. β-arr1 KO:DMSO	-2.243	-35.27 to 30.78	No	ns	>0.9999
HEK293:30 μM Dyngo4a vs. β-arr1 KO:30 μM Dyngo4a	11.41	-21.62 to 44.43	No	ns	0.9612
HEK293:30 μM Dyngo4a vs. β-arr2 KO:DMSO	-2.243	-35.27 to 30.78	No	ns	>0.9999
HEK293:30 μM Dyngo4a vs. β-arr2 KO:30 μM Dyngo4a	-13.27	-46.29 to 19.76	No	ns	0.909
β-arr DKO1:DMSO vs. β-arr DKO1:30 μM Dyngo4a	-59.87	-92.89 to -26.84	Yes	****	<0.0001
β-arr DKO1:DMSO vs. β-arr DKO2:DMSO	4.237	-26.65 to 35.13	No	ns	>0.9999
β-arr DKO1:DMSO vs. β-arr DKO2:30 μM Dyngo4a	-51.17	-84.20 to -18.15	Yes	***	0.0007
β-arr DKO1:DMSO vs. β-arr1 KO:DMSO	3.333e-07	-33.02 to 33.02	No	ns	>0.9999
β-arr DKO1:DMSO vs. β-arr1 KO:30 μM Dyngo4a	13.65	-19.37 to 46.67	No	ns	0.8947
β-arr DKO1:DMSO vs. β-arr2 KO:DMSO	3.667e-07	-33.02 to 33.02	No	ns	>0.9999
β-arr DKO1:DMSO vs. β-arr2 KO:30 μM Dyngo4a	-11.03	-44.05 to 22.00	No	ns	0.9684
β-arr DKO1:30 μM Dyngo4a vs. β-arr DKO2:DMSO	64.1	33.21 to 94.99	Yes	****	<0.0001
β-arr DKO1:30 μM Dyngo4a vs. β-arr DKO2:30 μM Dyngo4a	8.691	-24.33 to 41.71	No	ns	0.9935
β-arr DKO1:30 μM Dyngo4a vs. β-arr1 KO:DMSO	59.87	26.84 to 92.89	Yes	****	<0.0001
β-arr DKO1:30 μM Dyngo4a vs. β-arr1 KO:30 μM Dyngo4a	73.51	40.49 to 106.5	Yes	****	<0.0001
β-arr DKO1:30 μM Dyngo4a vs. β-arr2 KO:DMSO	59.87	26.84 to 92.89	Yes	****	<0.0001
β-arr DKO1:30 μM Dyngo4a vs. β-arr2 KO:30 μM Dyngo4a	48.84	15.82 to 81.86	Yes	**	0.0012
β-arr DKO2:DMSO vs. β-arr DKO2:30 μM Dyngo4a	-55.41	-86.30 to -24.52	Yes	***	0.0001
β-arr DKO2:DMSO vs. β-arr1 KO:DMSO	-4.237	-35.13 to 26.65	No	ns	>0.9999
β-arr DKO2:DMSO vs. β-arr1 KO:30 μM Dyngo4a	9.412	-21.48 to 40.30	No	ns	0.9824
β-arr DKO2:DMSO vs. β-arr2 KO:DMSO	-4.237	-35.13 to 26.65	No	ns	>0.9999
β-arr DKO2:DMSO vs. β-arr2 KO:30 μM Dyngo4a	-15.26	-46.15 to 15.63	No	ns	0.762
β-arr DKO2:30 μM Dyngo4a vs. β-arr1 KO:DMSO	51.17	18.15 to 84.20	Yes	***	0.0007
β-arr DKO2:30 μM Dyngo4a vs. β-arr1 KO:30 μM Dyngo4a	64.82	31.80 to 97.85	Yes	****	<0.0001
β-arr DKO2:30 μM Dyngo4a vs. β-arr2 KO:DMSO	51.17	18.15 to 84.20	Yes	***	0.0007
β-arr DKO2:30 μM Dyngo4a vs. β-arr2 KO:30 μM Dyngo4a	40.15	7.125 to 73.17	Yes	**	0.0097
β-arr1 KO:DMSO vs. β-arr1 KO:30 μM Dyngo4a	13.65	-19.37 to 46.67	No	ns	0.8947
β-arr1 KO:DMSO vs. β-arr2 KO:DMSO	3.333e-08	-33.02 to 33.02	No	ns	>0.9999
β-arr1 KO:DMSO vs. β-arr2 KO:30 μM Dyngo4a	-11.03	-44.05 to 22.00	No	ns	0.9684
β-arr1 KO:30 μM Dyngo4a vs. β-arr2 KO:DMSO	-13.65	-46.67 to 19.37	No	ns	0.8947
β-arr1 KO:30 μM Dyngo4a vs. β-arr2 KO:30 μM Dyngo4a	-24.68	-57.70 to 8.348	No	ns	0.2629
β-arr2 KO:DMSO vs. β-arr2 KO:30 μM Dyngo4a	-11.03	-44.05 to 22.00	No	ns	0.9684

## Sheet: Fig 5a Statistics (Phase 2)
Two-way ANOVA	Ordinary					Note: Statistics include data from Fig 3a
Alpha	0.05
Source of Variation	% of total variation	P value	P value summary	Significant?
Interaction	53.67	<0.0001	****	Yes
Genotype	48.52	<0.0001	****	Yes
Dyngo4a	0.007471	0.8311	ns	No
Tukey's multiple comparisons test	Predicted (LS) mean diff.	95.00% CI of diff.	Significant?	Summary	Adjusted P Value
HEK293:DMSO vs. HEK293:30 μM Dyngo4a	73.27	31.77 to 114.8	Yes	***	0.0001
HEK293:DMSO vs. β-arr DKO1:DMSO	-1.333e-07	-41.50 to 41.50	No	ns	>0.9999
HEK293:DMSO vs. β-arr DKO1:30 μM Dyngo4a	-89.02	-130.5 to -47.52	Yes	****	<0.0001
HEK293:DMSO vs. β-arr DKO2:DMSO	7.618	-31.20 to 46.43	No	ns	0.9993
HEK293:DMSO vs. β-arr DKO2:30 μM Dyngo4a	-131.6	-173.1 to -90.12	Yes	****	<0.0001
HEK293:DMSO vs. β-arr1 KO:DMSO	2e-07	-41.50 to 41.50	No	ns	>0.9999
HEK293:DMSO vs. β-arr1 KO:30 μM Dyngo4a	80.07	38.58 to 121.6	Yes	****	<0.0001
HEK293:DMSO vs. β-arr2 KO:DMSO	0	-41.50 to 41.50	No	ns	>0.9999
HEK293:DMSO vs. β-arr2 KO:30 μM Dyngo4a	69.29	27.80 to 110.8	Yes	***	0.0003
HEK293:30 μM Dyngo4a vs. β-arr DKO1:DMSO	-73.27	-114.8 to -31.77	Yes	***	0.0001
HEK293:30 μM Dyngo4a vs. β-arr DKO1:30 μM Dyngo4a	-162.3	-203.8 to -120.8	Yes	****	<0.0001
HEK293:30 μM Dyngo4a vs. β-arr DKO2:DMSO	-65.65	-104.5 to -26.83	Yes	***	0.0002
HEK293:30 μM Dyngo4a vs. β-arr DKO2:30 μM Dyngo4a	-204.9	-246.4 to -163.4	Yes	****	<0.0001
HEK293:30 μM Dyngo4a vs. β-arr1 KO:DMSO	-73.27	-114.8 to -31.77	Yes	***	0.0001
HEK293:30 μM Dyngo4a vs. β-arr1 KO:30 μM Dyngo4a	6.806	-34.69 to 48.30	No	ns	0.9998
HEK293:30 μM Dyngo4a vs. β-arr2 KO:DMSO	-73.27	-114.8 to -31.77	Yes	***	0.0001
HEK293:30 μM Dyngo4a vs. β-arr2 KO:30 μM Dyngo4a	-3.973	-45.47 to 37.52	No	ns	>0.9999
β-arr DKO1:DMSO vs. β-arr DKO1:30 μM Dyngo4a	-89.02	-130.5 to -47.52	Yes	****	<0.0001
β-arr DKO1:DMSO vs. β-arr DKO2:DMSO	7.618	-31.20 to 46.43	No	ns	0.9993
β-arr DKO1:DMSO vs. β-arr DKO2:30 μM Dyngo4a	-131.6	-173.1 to -90.12	Yes	****	<0.0001
β-arr DKO1:DMSO vs. β-arr1 KO:DMSO	3.333e-07	-41.50 to 41.50	No	ns	>0.9999
β-arr DKO1:DMSO vs. β-arr1 KO:30 μM Dyngo4a	80.07	38.58 to 121.6	Yes	****	<0.0001
β-arr DKO1:DMSO vs. β-arr2 KO:DMSO	1.333e-07	-41.50 to 41.50	No	ns	>0.9999
β-arr DKO1:DMSO vs. β-arr2 KO:30 μM Dyngo4a	69.29	27.80 to 110.8	Yes	***	0.0003
β-arr DKO1:30 μM Dyngo4a vs. β-arr DKO2:DMSO	96.64	57.82 to 135.5	Yes	****	<0.0001
β-arr DKO1:30 μM Dyngo4a vs. β-arr DKO2:30 μM Dyngo4a	-42.6	-84.10 to -1.103	Yes	*	0.0412
β-arr DKO1:30 μM Dyngo4a vs. β-arr1 KO:DMSO	89.02	47.52 to 130.5	Yes	****	<0.0001
β-arr DKO1:30 μM Dyngo4a vs. β-arr1 KO:30 μM Dyngo4a	169.1	127.6 to 210.6	Yes	****	<0.0001
β-arr DKO1:30 μM Dyngo4a vs. β-arr2 KO:DMSO	89.02	47.52 to 130.5	Yes	****	<0.0001
β-arr DKO1:30 μM Dyngo4a vs. β-arr2 KO:30 μM Dyngo4a	158.3	116.8 to 199.8	Yes	****	<0.0001
β-arr DKO2:DMSO vs. β-arr DKO2:30 μM Dyngo4a	-139.2	-178.1 to -100.4	Yes	****	<0.0001
β-arr DKO2:DMSO vs. β-arr1 KO:DMSO	-7.618	-46.43 to 31.20	No	ns	0.9993
β-arr DKO2:DMSO vs. β-arr1 KO:30 μM Dyngo4a	72.46	33.64 to 111.3	Yes	****	<0.0001
β-arr DKO2:DMSO vs. β-arr2 KO:DMSO	-7.618	-46.43 to 31.20	No	ns	0.9993
β-arr DKO2:DMSO vs. β-arr2 KO:30 μM Dyngo4a	61.68	22.86 to 100.5	Yes	***	0.0005
β-arr DKO2:30 μM Dyngo4a vs. β-arr1 KO:DMSO	131.6	90.12 to 173.1	Yes	****	<0.0001
β-arr DKO2:30 μM Dyngo4a vs. β-arr1 KO:30 μM Dyngo4a	211.7	170.2 to 253.2	Yes	****	<0.0001
β-arr DKO2:30 μM Dyngo4a vs. β-arr2 KO:DMSO	131.6	90.12 to 173.1	Yes	****	<0.0001
β-arr DKO2:30 μM Dyngo4a vs. β-arr2 KO:30 μM Dyngo4a	200.9	159.4 to 242.4	Yes	****	<0.0001
β-arr1 KO:DMSO vs. β-arr1 KO:30 μM Dyngo4a	80.07	38.58 to 121.6	Yes	****	<0.0001
β-arr1 KO:DMSO vs. β-arr2 KO:DMSO	-2e-07	-41.50 to 41.50	No	ns	>0.9999
β-arr1 KO:DMSO vs. β-arr2 KO:30 μM Dyngo4a	69.29	27.80 to 110.8	Yes	***	0.0003
β-arr1 KO:30 μM Dyngo4a vs. β-arr2 KO:DMSO	-80.07	-121.6 to -38.58	Yes	****	<0.0001
β-arr1 KO:30 μM Dyngo4a vs. β-arr2 KO:30 μM Dyngo4a	-10.78	-52.28 to 30.72	No	ns	0.9941
β-arr2 KO:DMSO vs. β-arr2 KO:30 μM Dyngo4a	69.29	27.80 to 110.8	Yes	***	0.0003

## Sheet: Fig 5b
First derivative of cAMP (ΔF/F0)
	HEK293					β-arr DKO1			β-arr DKO2
Time (min)	Replicate 1	Replicate 2	Replicate 3		Time (min)	Replicate 1	Replicate 2	Replicate 3	Replicate 1	Replicate 2	Replicate 3	Replicate 4
0	0.0213208	0.0152965	0.015005		0	-0.0480887	0.00049288	0.0158682	-0.09771	-0.0808361	-0.026343	-0.0412971
0.333333	-0.0080061	0.0100139	0.0108384		0.5	-0.0574681	0.0146208	0.021533	-0.044877	-0.0183215	-0.0859713	-0.116102
0.666667	0.0395172	0.0198374	0.0342423		1	-0.0457519	0.00837962	0.00492694	-0.047611	0.0156582	-0.0460236	-0.0110816
1	0.0291935	0.0122081	0.00627728		1.5	-0.0583112	0.0108112	-0.0047953	-0.033924	0.0228386	0.00941687	-0.0021261
1.33333	0.0329245	0.0159594	-0.0038492		2	-0.0565215	0.00118858	-0.0161691	0.011389	0.0353337	0.018845	0.0243824
1.66667	0.0202922	-0.0120346	0.00820187		2.5	0.104787	-0.0041843	-0.0297979	0.043301	0.0151181	0.0522155	0.0104934
2	0.00219867	-0.0018327	0.012104		3	0.0720133	-0.005633	-0.0100372	0.046398	0.013251	0.0383736	0.0120531
2.33333	0.0155095	-0.0042903	-0.0100081		3.5	0.0275655	-0.0032879	-0.0113965	0.053791	0.0170461	0.0314706	0.0121321
2.66667	-0.0251742	-0.0012691	0.00583191		4	0.0474111	0.00246655	0.0205184	0.057951	-0.0181404	-0.003597	0.0443346
3	-0.0385381	-0.0163522	-0.0174694		4.5	0.00131747	-0.0136547	0.00196208	0.002143	-0.0046955	0.0084955	0.0376441
3.33333	-0.0012756	-0.0037405	-0.0095063		5	0.0130471	-0.0111997	0.00738731	0.009149	0.00274787	0.00311778	0.0295674
3.66667	-0.0074437	-0.0001547	-0.0020261		5.5	1.0636	1.21714	0.814925	1.01849	1.00769	1.28218	0.702299
4	-0.0183181	-0.0094159	-0.0172148		6	1.46463	1.60396	1.20626	1.30099	1.32404	1.69736	1.13766
4.33333	-0.0279289	0.00803357	-0.0069197		6.5	1.51513	1.64089	1.26587	1.3154	1.36128	1.78169	1.21137
4.66667	-0.0219748	-0.0273846	-0.0053873		7	1.34477	1.4891	1.13267	1.25948	1.3152	1.66663	1.17845
5	-0.0122968	-0.0048744	-0.0201199		7.5	1.14157	1.30695	1.00343	1.10177	1.19938	1.5254	1.14345
5.33333	1.45551	1.79842	1.66084		8	0.95109	1.04057	0.837293	0.952388	1.08195	1.3428	1.01718
5.66667	1.93567	2.08267	1.95683		8.5	0.812103	0.868117	0.694864	0.787725	0.959376	1.19777	0.9053
6	1.97289	2.03724	1.8552		9	0.710729	0.698961	0.581379	0.68702	0.81651	1.06312	0.801746
6.33333	1.68313	1.85815	1.54189		9.5	0.626783	0.599095	0.499678	0.575042	0.711698	0.936795	0.697683
6.66667	1.45376	1.60008	1.21576		10	0.564305	0.53405	0.460207	0.504162	0.649266	0.874552	0.621166
7	1.18541	1.33668	0.881808		10.5	0.515425	0.487151	0.424918	0.435406	0.587026	0.819085	0.562466
7.33333	1.06088	1.1645	0.686532		11	0.467325	0.452472	0.365868	0.412814	0.583338	0.775578	0.523136
7.66667	0.816034	1.00954	0.54934		11.5	0.455877	0.424606	0.359981	0.382605	0.553241	0.738733	0.478184
8	0.750362	0.79932	0.48612		12	0.430815	0.415534	0.320283	0.357583	0.517425	0.695609	0.448256
8.33333	0.630555	0.761376	0.461036		12.5	0.420825	0.397304	0.314296	0.353687	0.490358	0.666598	0.429174
8.66667	0.584149	0.680655	0.466479		13	0.402653	0.380549	0.285427	0.325898	0.472778	0.662475	0.398776
9	0.631653	0.758448	0.503332		13.5	0.388615	0.367796	0.28361	0.325587	0.466197	0.63301	0.374754
9.33333	0.632551	0.663539	0.531866		14	0.384756	0.358424	0.276585	0.309256	0.451088	0.611126	0.362269
9.66667	0.620437	0.685649	0.581658		14.5	0.397101	0.359128	0.255459	0.304077	0.428468	0.605315	0.346233
10	0.693239	0.728214	0.626416		15	0.398652	0.345207	0.244054	0.288455	0.401759	0.570497	0.32818
10.3333	0.681094	0.741496	0.651205		15.5	0.377338	0.344234	0.247881	0.284832	0.405689	0.576336	0.315125
10.6667	0.700801	0.792956	0.68069		16	0.379675	0.331213	0.25385	0.28636	0.393587	0.558149	0.301969
11	0.689559	0.810387	0.67679		16.5	0.369605	0.328318	0.229467	0.277211	0.394117	0.550245	0.299978
11.3333	0.682517	0.823391	0.682396		17	0.375078	0.310334	0.239111	0.271939	0.3916	0.533798	0.245457
11.6667	0.672396	0.809567	0.648158		17.5	0.378581	0.310516	0.229077	0.268019	0.366091	0.538205	0.237856
12	0.676342	0.800827	0.678747		18	0.364004	0.294367	0.21897	0.267812	0.37037	0.531454	0.232551
12.3333	0.691515	0.809051	0.651217		18.5	0.367251	0.296407	0.215187	0.261719	0.359364	0.528443	0.218039
12.6667	0.673687	0.81239	0.659085		19	0.361262	0.285025	0.21299	0.258607	0.342952	0.502184	0.20718
13	0.645235	0.805694	0.647883		19.5	0.350783	0.300187	0.216328	0.253524	0.333842	0.501581	0.212791
13.3333	0.656783	0.779149	0.608653		20	0.35414	0.287237	0.206021	0.247647	0.341979	0.496783	0.203378
13.6667	0.632185	0.761582	0.616482		20.5	0.341328	0.28919	0.198907	0.235705	0.326069	0.496854	0.189817
14	0.600376	0.789869	0.621825		21	0.343392	0.271784	0.223672	0.24051	0.326515	0.47903	0.195444
14.3333	0.63597	0.783482	0.608454		21.5	0.327432	0.288642	0.219703	0.253906	0.320516	0.482561	0.186312
14.6667	0.605405	0.756225	0.632729		22	0.338063	0.264312	0.204427	0.242376	0.312737	0.468859	0.195127
15	0.584838	0.752049	0.612193		22.5	0.338442	0.260767	0.209307	0.238999	0.300828	0.466532	0.187198
15.3333	0.599579	0.743616	0.585304		23	0.334074	0.275759	0.187501	0.22346	0.289945	0.471647	0.185061
15.6667	0.592216	0.749566	0.600957		23.5	0.332291	0.264971	0.200237	0.221479	0.298292	0.467268	0.174762
16	0.577162	0.734491	0.564641		24	0.316061	0.26841	0.191456	0.211794	0.282634	0.452284	0.16344
16.3333	0.608831	0.747524	0.56984		24.5	0.3217	0.264004	0.19837	0.230966	0.28132	0.4471	0.158988
16.6667	0.568142	0.72704	0.538176		25	0.319835	0.249648	0.191635	0.224786	0.282873	0.449742	0.158809
17	0.583785	0.708798	0.549478		25.5	0.306823	0.251251	0.185102	0.218004	0.275769	0.454142	0.153085
17.3333	0.590991	0.698936	0.542683		26	0.319966	0.246159	0.197568	0.208781	0.262051	0.448978	0.144911
17.6667	0.549485	0.678181	0.547619		26.5	0.289963	0.259725	0.188526	0.215058	0.262342	0.442699	0.137497
18	0.55282	0.703802	0.534328		27	0.310274	0.238838	0.180513	0.218664	0.267725	0.428084	0.14316
18.3333	0.585316	0.681073	0.550333		27.5	0.3082	0.236186	0.186839	0.216265	0.270607	0.425107	0.146189
18.6667	0.561026	0.677311	0.539587		28	0.300607	0.22415	0.175729	0.199061	0.262325	0.435462	0.14411
19	0.558441	0.650951	0.540316		28.5	0.300006	0.241008	0.184879	0.225484	0.260617	0.43002	0.131782
19.3333	0.532461	0.648883	0.538498		29	0.306145	0.231593	0.175029	0.211109	0.267577	0.416046	0.138371
19.6667	0.581764	0.686021	0.525311		29.5	0.299288	0.231589	0.175175	0.204538	0.253638	0.415108	0.133254
20	0.496612	0.663903	0.50297		30	0.28909	0.232167	0.180603	0.20896	0.255448	0.418841	0.131657
20.3333	0.531527	0.650258	0.523361		30.5	0.282591	0.229187	0.180323	0.211114	0.24705	0.425926	0.127692
20.6667	0.559483	0.639551	0.532612		31	0.305072	0.22198	0.174877	0.199536	0.260349	0.413766	0.137162
21	0.533229	0.628789	0.498882		31.5	0.289269	0.21817	0.161206	0.202246	0.24649	0.406981	0.127791
21.3333	0.502333	0.639094	0.5123		32	0.297124	0.219235	0.180598	0.197533	0.246013	0.424469	0.129571
21.6667	0.519931	0.604056	0.51049		32.5	0.283372	0.21642	0.162814	0.190848	0.247209	0.416936	0.124056
22	0.489487	0.61931	0.47954		33	0.294063	0.220211	0.182505	0.201969	0.249735	0.394098	0.13032
22.3333	0.500342	0.643753	0.487448		33.5	0.28337	0.224842	0.187688	0.189925	0.245591	0.419343	0.126821
22.6667	0.497092	0.608115	0.494933		34	0.290292	0.211431	0.159896	0.187145	0.234205	0.407475	0.127059
23	0.50031	0.630517	0.497292		34.5	0.283166	0.216659	0.171907	0.197704	0.244946	0.394647	0.12752
23.3333	0.525215	0.624021	0.489966		35	0.297197	0.212292	0.155745	0.184571	0.247307	0.402943	0.123999
23.6667	0.486442	0.609948	0.506842		35.5	0.277124	0.201232	0.153949	0.183812	0.243573	0.396974	0.116531
24	0.507107	0.593508	0.486654
24.3333	0.487925	0.601604	0.485335
24.6667	0.506111	0.612739	0.477825
25	0.44442	0.629557	0.479194
25.3333	0.480251	0.628849	0.48369
25.6667	0.479384	0.586686	0.466873
26	0.480098	0.567861	0.479449
26.3333	0.481008	0.586924	0.496946
26.6667	0.479929	0.585766	0.485681
27	0.45489	0.590635	0.442386
27.3333	0.448399	0.588657	0.471054
27.6667	0.456505	0.591109	0.464293
28	0.438669	0.577624	0.474798
28.3333	0.455063	0.579132	0.469379
28.6667	0.459084	0.586658	0.461174
29	0.446889	0.576471	0.463746
29.3333	0.429432	0.561536	0.441531
29.6667	0.436351	0.61343	0.46272
30	0.45747	0.576014	0.47236
30.3333	0.436152	0.556956	0.449466
30.6667	0.48089	0.549851	0.435021
31	0.432035	0.563536	0.447926
31.3333	0.45636	0.562809	0.442343
31.6667	0.45392	0.547264	0.447615
32	0.497366	0.521997	0.431107
32.3333	0.485163	0.553755	0.465099
32.6667	0.442893	0.541115	0.448753
33	0.450017	0.53604	0.441907
33.3333	0.406881	0.526783	0.454803
33.6667	0.427703	0.538747	0.433198
34	0.486192	0.528092	0.443955
34.3333	0.423997	0.544672	0.436746
34.6667	0.450101	0.563082	0.425873
35	0.442009	0.539843	0.421992
35.3333	0.410835	0.531956	0.41882

## Sheet: Fig 5d
	Total normalized β-arr1/2
Cell Line	Replicate 1	Replicate 2	Replicate 3
HEK293	1.07555	1.1072	0.817254
β-arr1 KO	0.34664	0.387763	0.416439
β-arr2 KO	0.6964	0.596446	0.78293

## Sheet: Fig 5e
	mini-Gs endosomal recruitment (ΔLum)
Time (min)	Mean	Std Dev	N
0	0.00145958	0.039629	4
1	0.00703458	0.0191742	4
2	0.00130733	0.0427188	4
3	0.0130746	0.0519229	4
4	-0.0148616	0.0568372	4
5	-0.00801446	0.0307007	4
6	0.0737944	0.0667805	4
7	0.183205	0.0758627	4
8	0.397576	0.129111	4
9	0.689419	0.224515	4
10	0.900985	0.398748	4
11	1.13874	0.440005	4
12	1.35593	0.539341	4
13	1.46335	0.583813	4
14	1.70313	0.686606	4
15	1.7433	0.6937	4
16	1.9039	0.747398	4
17	2.02547	0.790968	4
18	2.13307	0.840718	4
19	2.24923	0.877559	4
20	2.32656	0.908646	4
21	2.42758	0.913459	4
22	2.49789	0.907076	4
23	2.53469	0.952438	4
24	2.65344	0.973069	4
25	2.67606	0.986797	4
26	2.75522	1.0068	4
27	2.85432	1.01134	4
28	2.85639	0.994416	4
29	2.91903	1.00941	4
30	3.00119	0.991958	4
31	2.95791	1.04902	4
32	3.02139	1.04337	4
33	3.05239	0.993304	4
34	3.08191	1.01663	4
35	3.09445	0.989349	4
36	3.12182	0.996321	4

## Sheet: Fig 5f
	Nb37 endosomal recruitment (ΔLum)
Time (min)	Mean	Std Dev	N
0	-0.0105977	0.00585222	3
1	-0.00958467	0.00508592	3
2	-0.00270719	0.0122423	3
3	0.00551234	0.00500121	3
4	0.0101194	0.013191	3
5	0.00725785	0.00701095	3
6	0.0467899	0.0157786	3
7	0.0420204	0.0133928	3
8	0.0592199	0.00799772	3
9	0.0649956	0.00551362	3
10	0.0783329	0.0176635	3
11	0.0955715	0.0116218	3
12	0.110315	0.00578484	3
13	0.102846	0.00713217	3
14	0.101874	0.0233422	3
15	0.095879	0.019424	3
16	0.117909	0.00594484	3
17	0.120687	0.00926011	3
18	0.139432	0.00970476	3
19	0.124615	0.008999	3
20	0.124005	0.0163864	3
21	0.135174	0.00141702	3
22	0.136905	0.0219525	3
23	0.136016	0.0108477	3
24	0.131654	0.0144119	3
25	0.130488	0.00995189	3
26	0.134053	0.0139342	3
27	0.135348	0.0188187	3
28	0.134619	0.00980705	3
29	0.131292	0.00482574	3
30	0.133936	0.0179458	3
31	0.129652	0.00878259	3
32	0.139305	0.0134528	3
33	0.129846	0.00843323	3
34	0.125981	0.00247521	3
35	0.135815	0.00343143	3
36	0.138262	0.00987244	3
