# Supplementary material for: β-Arrestin-independent endosomal cAMP signaling by a polypeptide hormone GPCR
Source: Nat Chem Biol. 2023 Sep 25;20(3):323–32. doi: 10.1038/s41589-023-01412-4 (PMC10907292; doi:10.1038/s41589-023-01412-4)
Supplement: Supplementary file 13 — Source data plotted in graphs and full statistical test reporting. [file 41589_2023_1412_MOESM13_ESM.xlsx]

## Sheet: Fig 6c
	F / F(HEK293)
	Uninduced (-Dox)			+Dox
Cell Line	Replicate 1	Replicate 2	Replicate 3	Replicate 1	Replicate 2	Replicate 3
β-arr DKO1-R	1.67708	1.83275	1.55108	270.889	237.01	198.016
β-arr DKO2-R	3.12704	3.20968		413.016	299.242
	F(+Dox) / F(Uninduced)
Cell Line	Replicate 1	Replicate 2	Replicate 3
β-arr DKO1-R	161.524	129.319	127.664
β-arr DKO2-R	132.079	93.2312

## Sheet: Fid 6d
	Normalized β-arr1/2
Cell Line	Replicate 1	Replicate 2	Replicate 3
HEK293	1	1	1
β-arr DKO1-R	2.9565	5.77336	4.99117
β-arr DKO2-R	3.52859	4.67016	6.95297
