# Supplementary material for: β-Arrestin-independent endosomal cAMP signaling by a polypeptide hormone GPCR
Source: Nat Chem Biol. 2023 Sep 25;20(3):323–32. doi: 10.1038/s41589-023-01412-4 (PMC10907292; doi:10.1038/s41589-023-01412-4)
Supplement: Supplementary file 14 — Source data plotted in graphs and full statistical test reporting. [file 41589_2023_1412_MOESM14_ESM.xlsx]

## Sheet: Fig 7a
	cAMP (ΔF/F0)								Integrated cAMP Phase 1 (5 min VIP)									Two-way RM ANOVA	Matching: Across row
	β-arr DKO1-R								-Dox				+Dox					Assume sphericity?	Yes
	-Dox			+Dox					Replicate 1	Replicate 2	Replicate 3	Replicate 4	Replicate 1	Replicate 2	Replicate 3	Replicate 4		Alpha	0.05
Time (min)	Mean	Std Dev	N	Mean	Std Dev	N		DKO1-R	110.122	107.043	82.835		51.2201	54.7623	49.9379
0	-0.0229315	0.0593159	3	-0.00336113	0.00181944	3		DKO2-R	80.4344	131.96	102.733	84.8732	62.1456	56.4262	62.7098	59.6792		Source of Variation	% of total variation	P value	P value summary	Significant?
0.5	-0.0134157	0.0322545	3	-0.00361245	0.0292611	3												Cell Line x Dox	0.6653	0.6366	ns	No
1	-0.012886	0.0411418	3	0.00545817	0.0171102	3												Cell Line	0.6653	0.6054	ns	No
1.5	-0.00633292	0.0163758	3	0.00647619	0.00778891	3												Dox	75.03	0.0031	**	Yes
2	0.0140818	0.041289	3	0.0082746	0.00471535	3												Biological Replicate	10.96	0.5772	ns	No
2.5	0.00940064	0.0134115	3	0.00790438	0.00681188	3
3	0.0114043	0.0174988	3	-0.00251534	0.0112612	3												Šídák's multiple comparisons test	Predicted (LS) mean diff.	95.00% CI of diff.	Below threshold?	Summary	Adjusted P Value
3.5	0.00964358	0.0243175	3	-0.00139768	0.0168133	3												-Dox - +Dox
4	0.00016336	0.00594498	3	-0.00118392	0.00851742	3												DKO1R	48.03	8.841 to 87.21	Yes	*	0.0235
4.5	0.00199836	0.0270162	3	-0.00539801	0.0205219	3												DKO2R	39.76	5.824 to 73.70	Yes	*	0.028
5	0.00887418	0.0362161	3	-0.0106449	0.0107355	3
5.5	1.40131	0.227522	3	1.31284	0.0410465	3
6	1.53254	0.246177	3	1.03081	0.0269859	3
6.5	1.42498	0.201351	3	0.495352	0.0305035	3
7	1.16594	0.146455	3	0.282984	0.0422701	3
7.5	0.812632	0.126541	3	0.20323	0.0191838	3			Integrated cAMP Phase 2 (>5 min VIP)									Two-way RM ANOVA	Matching: Across row
8	0.521565	0.073645	3	0.168037	0.00792105	3			-Dox				+Dox					Assume sphericity?	Yes
8.5	0.380312	0.0662905	3	0.151583	0.0149664	3			Replicate 1	Replicate 2	Replicate 3	Replicate 4	Replicate 1	Replicate 2	Replicate 3	Replicate 4		Alpha	0.05
9	0.318744	0.0648976	3	0.163998	0.011467	3		DKO1-R	109.901	101.901	88.1977		72.9299	75.537	62.6286
9.5	0.300639	0.0573723	3	0.174527	0.0251152	3		DKO2-R	50.0594	147.8	103.097	99.044	90.6379	76.2795	93.2323	91.1506		Source of Variation	% of total variation	P value	P value summary	Significant?
10	0.30165	0.0365956	3	0.197213	0.0287738	3												Cell Line x Dox	3.639	0.5512	ns	No
10.5	0.289442	0.0445592	3	0.21106	0.0151458	3												Cell Line	3.639	0.466	ns	No
11	0.271052	0.0431748	3	0.205655	0.0256778	3												Dox	20.87	0.1868	ns	No
11.5	0.274673	0.0416344	3	0.210261	0.0218367	3												Biological Replicate	29.25	0.6729	ns	No
12	0.274455	0.0190166	3	0.224679	0.0219315	3
12.5	0.2762	0.0196569	3	0.219973	0.0183283	3		Note: Data for DKO2-R can be found in Fig 4a										Šídák's multiple comparisons test	Predicted (LS) mean diff.	95.00% CI of diff.	Below threshold?	Summary	Adjusted P Value
13	0.277364	0.00637508	3	0.205324	0.015814	3												-Dox - +Dox
13.5	0.276989	0.0247113	3	0.19908	0.0203859	3												DKO1R	29.63	-35.52 to 94.79	No	ns	0.3777
14	0.272014	0.0340349	3	0.203785	0.0274181	3												DKO2R	12.17	-44.25 to 68.60	No	ns	0.7759
14.5	0.275763	0.00601863	3	0.197133	0.0112372	3
15	0.259501	0.0267832	3	0.187927	0.0210511	3
15.5	0.251534	0.0297333	3	0.196088	0.0252977	3
16	0.254477	0.0251778	3	0.182199	0.0215582	3
16.5	0.260162	0.0249844	3	0.179388	0.0193418	3
17	0.249365	0.0291032	3	0.170376	0.00543333	3
17.5	0.243395	0.0269491	3	0.174864	0.034772	3
18	0.229629	0.0353306	3	0.1722	0.0260757	3
18.5	0.234144	0.0387443	3	0.164904	0.0195075	3
19	0.230815	0.0278747	3	0.165199	0.0156443	3
19.5	0.239258	0.0203475	3	0.147322	0.0135649	3
20	0.231708	0.0259078	3	0.157579	0.0171709	3
20.5	0.227728	0.0169056	3	0.154109	0.00854521	3
21	0.221155	0.0369054	3	0.145963	0.00826209	3
21.5	0.211341	0.0161233	3	0.150331	0.00849176	3
22	0.206528	0.0286276	3	0.151465	0.0184438	3
22.5	0.213336	0.0178964	3	0.135113	0.0207477	3
23	0.216149	0.0395835	3	0.149111	0.0195526	3
23.5	0.200164	0.0400271	3	0.133679	0.00246848	3
24	0.209347	0.028344	3	0.147975	0.0222058	3
24.5	0.202203	0.0457072	3	0.146937	0.0178704	3
25	0.188313	0.0289724	3	0.145759	0.0264015	3
25.5	0.202092	0.0148761	3	0.126145	0.0233606	3
26	0.194851	0.0231142	3	0.129237	0.0152488	3
26.5	0.196147	0.0209812	3	0.138975	0.025374	3
27	0.191518	0.0154654	3	0.128788	0.013754	3
27.5	0.189998	0.0363495	3	0.143991	0.0269892	3
28	0.200698	0.0353503	3	0.122597	0.00595547	3
28.5	0.186625	0.0303408	3	0.120425	0.0180697	3
29	0.19618	0.0281586	3	0.124968	0.019775	3
29.5	0.174092	0.0364386	3	0.123382	0.0269615	3
30	0.183886	0.011754	3	0.127595	0.0176879	3
30.5	0.179438	0.00984853	3	0.125739	0.0266592	3
31	0.188557	0.0170358	3	0.124834	0.00456453	3
31.5	0.183379	0.0153532	3	0.12984	0.00360235	3
32	0.194717	0.0405898	3	0.114054	0.0065882	3
32.5	0.181458	0.0338556	3	0.13412	0.0255369	3
33	0.191896	0.0310791	3	0.117427	0.000921223	3
33.5	0.180752	0.031909	3	0.128755	0.0153292	3
34	0.169332	0.0369231	3	0.119874	0.00192059	3
34.5	0.166255	0.0280425	3	0.113705	0.020007	3
35	0.173669	0.031983	3	0.121651	0.0229985	3
35.5	0.178685	0.0169037	3	0.117349	0.0143054	3

## Sheet: Fig 7b
	Differential cAMP
	β-arr DKO1-R
	(-Dox)- (+Dox)
Time (min)	Mean	Std Dev	N
0	-0.0195703	0.0578536	3
0.5	-0.00980326	0.0324839	3
1	-0.0183442	0.0328841	3
1.5	-0.0128091	0.0111681	3
2	0.00580714	0.0417504	3
2.5	0.00149626	0.0196808	3
3	0.0139196	0.00746094	3
3.5	0.0110413	0.0223976	3
4	0.00134727	0.00540799	3
4.5	0.00739637	0.00916125	3
5	0.019519	0.0467858	3
5.5	0.0884709	0.199281	3
6	0.501739	0.246377	3
6.5	0.929626	0.196104	3
7	0.88296	0.169351	3
7.5	0.609402	0.115237	3
8	0.353528	0.0658553	3
8.5	0.228729	0.0519287	3
9	0.154745	0.0543563	3
9.5	0.126112	0.0342899	3
10	0.104437	0.0112095	3
10.5	0.0783819	0.0330251	3
11	0.0653971	0.0450567	3
11.5	0.0644126	0.0200618	3
12	0.0497756	0.0158504	3
12.5	0.0562278	0.0124431	3
13	0.0720394	0.0177236	3
13.5	0.0779082	0.00892156	3
14	0.0682288	0.0454038	3
14.5	0.0786295	0.00742108	3
15	0.0715741	0.0076491	3
15.5	0.0554456	0.00747406	3
16	0.0722772	0.0279116	3
16.5	0.080774	0.00874281	3
17	0.0789892	0.0243972	3
17.5	0.0685308	0.0247688	3
18	0.0574287	0.0129048	3
18.5	0.0692394	0.0196633	3
19	0.0656155	0.0183003	3
19.5	0.0919357	0.0146539	3
20	0.0741288	0.0194016	3
20.5	0.0736192	0.00847702	3
21	0.0751923	0.0286584	3
21.5	0.0610099	0.00837044	3
22	0.0550635	0.0161854	3
22.5	0.0782228	0.00963088	3
23	0.0670375	0.0202463	3
23.5	0.0664851	0.0376545	3
24	0.061372	0.00688115	3
24.5	0.0552662	0.0445929	3
25	0.0425538	0.00987924	3
25.5	0.0759468	0.00950444	3
26	0.0656139	0.0217101	3
26.5	0.0571722	0.0254489	3
27	0.0627297	0.0226301	3
27.5	0.0460064	0.0253245	3
28	0.0781004	0.032616	3
28.5	0.0661996	0.026555	3
29	0.0712122	0.0221871	3
29.5	0.0507102	0.0508172	3
30	0.0562919	0.0112861	3
30.5	0.053699	0.0296691	3
31	0.0637227	0.0215968	3
31.5	0.0535389	0.0163235	3
32	0.0806628	0.034178	3
32.5	0.0473381	0.00998053	3
33	0.0744695	0.0315195	3
33.5	0.0519972	0.0266079	3
34	0.0494586	0.0363168	3
34.5	0.0525496	0.0293834	3
35	0.0520187	0.0257597	3
35.5	0.0613362	0.0265763	3

## Sheet: Fig 7b Statistics
Two-way RM ANOVA	Matching: Both factors		Note: though shown in Extended Data Fig 7b, statistics were run using data from Extended Data Fig 7a
Assume sphericity?	Yes
Alpha	0.05
Source of Variation	% of total variation	P value	P value summary	Significant?
Time	83.61	<0.0001	****	Yes
Dox	3.878	0.0181	*	Yes
Time x Dox	10.46	<0.0001	****	Yes
Biological Replicate x Time	0.711
Biological Replicate x Dox	0.144
Biological Replicate	0.5174
Šídák's multiple comparisons test	Mean Diff.	95.00% CI of diff.	Below threshold?	Summary	Adjusted P Value
-Dox - +Dox
0	-0.01957	-0.1236 to 0.08447	No	ns	>0.9999
0.5	-0.009803	-0.1138 to 0.09424	No	ns	>0.9999
1	-0.01834	-0.1224 to 0.08569	No	ns	>0.9999
1.5	-0.01281	-0.1168 to 0.09123	No	ns	>0.9999
2	0.005807	-0.09823 to 0.1098	No	ns	>0.9999
2.5	0.001496	-0.1025 to 0.1055	No	ns	>0.9999
3	0.01392	-0.09012 to 0.1180	No	ns	>0.9999
3.5	0.01104	-0.09300 to 0.1151	No	ns	>0.9999
4	0.001347	-0.1027 to 0.1054	No	ns	>0.9999
4.5	0.007396	-0.09664 to 0.1114	No	ns	>0.9999
5	0.01952	-0.08452 to 0.1236	No	ns	>0.9999
5.5	0.08847	-0.01557 to 0.1925	No	ns	0.2398
6	0.5017	0.3977 to 0.6058	Yes	****	<0.0001
6.5	0.9296	0.8256 to 1.034	Yes	****	<0.0001
7	0.883	0.7789 to 0.9870	Yes	****	<0.0001
7.5	0.6094	0.5054 to 0.7134	Yes	****	<0.0001
8	0.3535	0.2495 to 0.4576	Yes	****	<0.0001
8.5	0.2287	0.1247 to 0.3328	Yes	****	<0.0001
9	0.1547	0.05071 to 0.2588	Yes	****	<0.0001
9.5	0.1261	0.02207 to 0.2302	Yes	**	0.0034
10	0.1044	0.0003979 to 0.2085	Yes	*	0.0478
10.5	0.07838	-0.02566 to 0.1824	No	ns	0.5187
11	0.0654	-0.03864 to 0.1694	No	ns	0.8984
11.5	0.06441	-0.03963 to 0.1685	No	ns	0.9162
12	0.04978	-0.05426 to 0.1538	No	ns	0.9995
12.5	0.05623	-0.04781 to 0.1603	No	ns	0.9911
13	0.07204	-0.03200 to 0.1761	No	ns	0.727
13.5	0.07791	-0.02613 to 0.1819	No	ns	0.5342
14	0.06823	-0.03581 to 0.1723	No	ns	0.8354
14.5	0.07863	-0.02541 to 0.1827	No	ns	0.5106
15	0.07157	-0.03246 to 0.1756	No	ns	0.7413
15.5	0.05545	-0.04859 to 0.1595	No	ns	0.9933
16	0.07228	-0.03176 to 0.1763	No	ns	0.7195
16.5	0.08077	-0.02326 to 0.1848	No	ns	0.4423
17	0.07899	-0.02505 to 0.1830	No	ns	0.4989
17.5	0.06853	-0.03551 to 0.1726	No	ns	0.8277
18	0.05743	-0.04661 to 0.1615	No	ns	0.9866
18.5	0.06924	-0.03480 to 0.1733	No	ns	0.809
19	0.06562	-0.03842 to 0.1697	No	ns	0.8942
19.5	0.09194	-0.01210 to 0.1960	No	ns	0.1747
20	0.07413	-0.02991 to 0.1782	No	ns	0.6598
20.5	0.07362	-0.03042 to 0.1777	No	ns	0.6765
21	0.07519	-0.02885 to 0.1792	No	ns	0.6246
21.5	0.06101	-0.04303 to 0.1650	No	ns	0.9617
22	0.05506	-0.04898 to 0.1591	No	ns	0.9942
22.5	0.07822	-0.02582 to 0.1823	No	ns	0.5239
23	0.06704	-0.03700 to 0.1711	No	ns	0.864
23.5	0.06649	-0.03755 to 0.1705	No	ns	0.8762
24	0.06137	-0.04267 to 0.1654	No	ns	0.958
24.5	0.05527	-0.04877 to 0.1593	No	ns	0.9938
25	0.04255	-0.06148 to 0.1466	No	ns	>0.9999
25.5	0.07595	-0.02809 to 0.1800	No	ns	0.5995
26	0.06561	-0.03842 to 0.1697	No	ns	0.8942
26.5	0.05717	-0.04687 to 0.1612	No	ns	0.9877
27	0.06273	-0.04131 to 0.1668	No	ns	0.9418
27.5	0.04601	-0.05803 to 0.1500	No	ns	>0.9999
28	0.0781	-0.02594 to 0.1821	No	ns	0.5279
28.5	0.0662	-0.03784 to 0.1702	No	ns	0.8823
29	0.07121	-0.03283 to 0.1753	No	ns	0.7523
29.5	0.05071	-0.05333 to 0.1547	No	ns	0.9992
30	0.05629	-0.04775 to 0.1603	No	ns	0.9909
30.5	0.0537	-0.05034 to 0.1577	No	ns	0.9967
31	0.06372	-0.04032 to 0.1678	No	ns	0.9274
31.5	0.05354	-0.05050 to 0.1576	No	ns	0.9969
32	0.08066	-0.02338 to 0.1847	No	ns	0.4457
32.5	0.04734	-0.05670 to 0.1514	No	ns	0.9999
33	0.07447	-0.02957 to 0.1785	No	ns	0.6486
33.5	0.052	-0.05204 to 0.1560	No	ns	0.9984
34	0.04946	-0.05458 to 0.1535	No	ns	0.9996
34.5	0.05255	-0.05149 to 0.1566	No	ns	0.998
35	0.05202	-0.05202 to 0.1561	No	ns	0.9984
35.5	0.06134	-0.04270 to 0.1654	No	ns	0.9583

## Sheet: Fig 7c
	First derivative of cAMP (ΔF/F0)
	β-arr DKO1-R						β-arr DKO2-R
	-Dox			+Dox			-Dox				+Dox
Time (min)	Replicate 1	Replicate 2	Replicate 3	Replicate 1	Replicate 2	Replicate 3	Replicate 1	Replicate 2	Replicate 3	Replicate 4	Replicate 1	Replicate 2	Replicate 3	Replicate 4
0	0.0374647	-0.0251545	-0.0811046	-0.0012799	-0.0046502	-0.0041533	-0.174902	0.0281893	-0.0253224	0.038217	-0.0638032	-0.0031427	0.0231163	0.0651431
0.5	0.00985461	0.00013283	-0.0502346	0.0294125	-0.0263074	-0.0139425	-0.149658	0.0229561	-0.017066	0.0368103	-0.0586246	0.0350379	0.00679529	0.0367093
1	0.0106237	0.0111099	-0.0603917	0.0248976	-0.0012054	-0.0073177	-0.0930839	0.0214289	-0.0126426	0.110052	0.00410345	0.0402375	0.0107612	0.0144739
1.5	0.00351829	0.00271935	-0.0252364	0.0148302	0.00518446	-0.0005861	-0.0728993	-0.0015615	-0.0158929	0.139958	-0.0306466	-0.0013553	0.0168963	-0.0109913
2	-0.0217715	0.00479275	0.059224	0.00485776	0.0136543	0.00631171	-0.0265273	-0.0005681	-0.0274383	-0.0383133	-0.0741119	-0.0187718	-0.0051306	0.00815612
2.5	0.0224902	-0.0043112	0.0100229	5.9087e-05	0.0123172	0.0113368	0.0213746	-0.0041496	0.0442306	-0.0744214	-0.0736923	0.0154907	0.00717513	-0.013221
3	-0.0022688	0.00535694	0.0311246	-0.0137025	-0.002662	0.00881849	0.126178	-0.0185449	0.00884955	-0.0365694	-0.0640096	0.00623023	0.00230474	-0.0242201
3.5	-0.0071631	-0.0014336	0.0375274	-0.0205358	0.0109973	0.00534548	0.120496	-0.0150602	0.0200168	-0.0373856	-0.0846892	0.00099896	-0.009207	-0.0159321
4	4.32e-06	-0.0057005	0.00618626	-0.0075558	-0.0044861	0.00849015	0.0869534	-0.0165001	-0.0005045	-0.0437735	0.161012	-0.0260305	-0.0096297	-0.0183251
4.5	-0.0270749	0.00674025	0.0263297	-0.0289862	0.00443487	0.0083573	0.0981134	-0.0112258	0.0264373	-0.0509703	0.138081	-0.015329	-0.0167033	-0.0129469
5	-0.0256774	0.00574776	0.0465522	-0.001997	-0.0072771	-0.0226605	0.0639555	-0.004964	-0.0006674	-0.0436043	0.14638	-0.0333659	-0.0263784	-0.0288459
5.5	1.58513	1.47196	1.14684	1.31429	1.35314	1.27109	1.28476	1.99096	1.63572	1.63964	1.87418	1.62794	1.86079	1.81537
6	1.72186	1.62152	1.25425	1.00857	1.06083	1.02302	1.52864	2.13462	1.81302	1.72018	1.39553	1.31696	1.4476	1.33722
6.5	1.56008	1.5213	1.19356	0.472588	0.530011	0.483457	1.45316	1.99724	1.69179	1.4299	0.681498	0.644956	0.69901	0.474765
7	1.26531	1.23477	0.997754	0.234901	0.314292	0.299758	1.22411	1.77063	1.39101	1.03605	0.334777	0.342437	0.378071	0.267518
7.5	0.891454	0.879771	0.666671	0.19651	0.22487	0.18831	0.860882	1.33609	1.02737	0.645248	0.270829	0.249445	0.279279	0.213422
8	0.533525	0.588498	0.442672	0.167751	0.176097	0.160263	0.571041	0.997207	0.750269	0.443554	0.246052	0.231159	0.253625	0.269257
8.5	0.385401	0.443911	0.311623	0.148404	0.167883	0.138461	0.388021	0.771039	0.551411	0.374787	0.240691	0.230305	0.24558	0.30366
9	0.350591	0.361565	0.244075	0.164934	0.174969	0.152092	0.295639	0.705588	0.473296	0.35899	0.286914	0.252319	0.278974	0.318683
9.5	0.346464	0.319159	0.236294	0.187304	0.190685	0.145592	0.258403	0.652834	0.454899	0.3826	0.36032	0.28517	0.315907	0.395714
10	0.331158	0.313091	0.2607	0.213864	0.213787	0.163988	0.249623	0.670525	0.444875	0.377124	0.384456	0.323551	0.366092	0.404321
10.5	0.334038	0.289368	0.24492	0.218859	0.220717	0.193604	0.254009	0.702215	0.454506	0.422036	0.390293	0.366265	0.399319	0.409023
11	0.31579	0.267734	0.229631	0.198819	0.234059	0.184087	0.254674	0.68792	0.464634	0.427451	0.444317	0.368584	0.408975	0.442291
11.5	0.315714	0.275836	0.23247	0.23025	0.213576	0.186956	0.258503	0.657349	0.457982	0.412951	0.428438	0.384135	0.457433	0.426184
12	0.27808	0.291398	0.253887	0.245258	0.227173	0.201608	0.258215	0.689029	0.46877	0.424318	0.442848	0.379477	0.431397	0.428918
12.5	0.298526	0.268583	0.261493	0.234015	0.226664	0.199239	0.262083	0.668474	0.46815	0.427695	0.444994	0.375439	0.434308	0.387196
13	0.273336	0.284714	0.274042	0.221665	0.204213	0.190095	0.246362	0.651941	0.478843	0.446567	0.447509	0.366547	0.442124	0.382564
13.5	0.305085	0.267249	0.258631	0.219453	0.199106	0.178682	0.26526	0.669818	0.474095	0.429948	0.40182	0.345772	0.420615	0.433255
14	0.297054	0.233261	0.285726	0.22647	0.211568	0.173316	0.240176	0.679056	0.46061	0.411785	0.40318	0.350513	0.408656	0.400938
14.5	0.276456	0.281405	0.269428	0.206007	0.200895	0.184498	0.245854	0.622253	0.452696	0.416328	0.43253	0.336273	0.390599	0.386354
15	0.281591	0.267202	0.229711	0.201286	0.198835	0.163661	0.243572	0.632683	0.461647	0.421888	0.429722	0.338597	0.415309	0.381275
15.5	0.281594	0.250871	0.222138	0.217971	0.201905	0.168389	0.229038	0.609626	0.432241	0.412611	0.434135	0.330231	0.393863	0.376477
16	0.282689	0.234291	0.246449	0.195055	0.194232	0.157311	0.223293	0.614011	0.437977	0.423505	0.383668	0.311219	0.401786	0.365849
16.5	0.279328	0.269253	0.231905	0.198553	0.179736	0.159874	0.230385	0.621574	0.437273	0.416799	0.38907	0.333328	0.385555	0.378187
17	0.276528	0.252921	0.218648	0.173198	0.173818	0.164113	0.239836	0.618588	0.439562	0.393298	0.390722	0.308205	0.379088	0.335727
17.5	0.27254	0.238267	0.219379	0.191413	0.198272	0.134909	0.211403	0.59263	0.420218	0.383773	0.352007	0.327245	0.36972	0.345743
18	0.258575	0.240052	0.190259	0.186409	0.188085	0.142106	0.196403	0.602697	0.395022	0.397177	0.387087	0.3074	0.380959	0.362121
18.5	0.264272	0.247721	0.190438	0.177447	0.174837	0.142429	0.198484	0.586251	0.410906	0.359334	0.369086	0.285337	0.36622	0.357355
19	0.251233	0.242153	0.199058	0.165618	0.18063	0.14935	0.187674	0.567754	0.396857	0.379405	0.34156	0.303423	0.375801	0.32534
19.5	0.257568	0.242853	0.217352	0.148734	0.160126	0.133106	0.196349	0.559	0.398759	0.385397	0.34431	0.295793	0.356593	0.349655
20	0.247486	0.24583	0.201807	0.151895	0.176871	0.143971	0.188797	0.565879	0.405462	0.379979	0.347453	0.292199	0.356193	0.350546
20.5	0.244686	0.227623	0.210875	0.162054	0.155204	0.145069	0.182932	0.572996	0.380993	0.367055	0.331738	0.285785	0.336568	0.34738
21	0.249754	0.234215	0.179495	0.15198	0.149365	0.136543	0.180172	0.569065	0.378333	0.356345	0.327591	0.282796	0.34496	0.330574
21.5	0.222445	0.218731	0.192848	0.158215	0.151439	0.14134	0.162076	0.51696	0.37581	0.346587	0.325695	0.281269	0.340847	0.320778
22	0.234245	0.208271	0.177069	0.160534	0.163618	0.130242	0.164921	0.529515	0.384873	0.365558	0.328472	0.28024	0.345502	0.350709
22.5	0.220093	0.22687	0.193045	0.131558	0.157409	0.116373	0.155808	0.536036	0.363934	0.364538	0.330094	0.275258	0.328289	0.329657
23	0.230956	0.246194	0.171297	0.154127	0.165668	0.12754	0.161376	0.510381	0.361438	0.364408	0.311273	0.25777	0.329717	0.319394
23.5	0.245936	0.171723	0.182832	0.136292	0.131387	0.133356	0.155582	0.518788	0.358404	0.359481	0.31864	0.270472	0.331191	0.313407
24	0.222362	0.228846	0.176833	0.161004	0.160586	0.122335	0.140981	0.513147	0.36133	0.358814	0.314813	0.261522	0.328313	0.324372
24.5	0.24788	0.202265	0.156466	0.141538	0.166885	0.13239	0.147025	0.526923	0.345841	0.348491	0.320682	0.254585	0.335381	0.294924
25	0.195441	0.213056	0.156442	0.161987	0.159995	0.115295	0.13923	0.504069	0.350053	0.336246	0.307084	0.253449	0.323716	0.329008
25.5	0.202545	0.216737	0.186995	0.120683	0.151753	0.106	0.145663	0.514567	0.347727	0.365409	0.324332	0.263504	0.314831	0.312013
26	0.216204	0.198043	0.170307	0.12555	0.145992	0.116171	0.145903	0.515466	0.352303	0.3357	0.299226	0.261705	0.315876	0.341269
26.5	0.210814	0.205514	0.172114	0.124973	0.168265	0.123687	0.145643	0.481665	0.350888	0.342275	0.292744	0.263805	0.324541	0.306518
27	0.207787	0.189758	0.177007	0.11952	0.144591	0.122253	0.131335	0.511736	0.341263	0.34704	0.284393	0.261692	0.313924	0.324863
27.5	0.188806	0.226928	0.154258	0.165046	0.153362	0.113566	0.146716	0.512907	0.351477	0.333074	0.292445	0.245009	0.324768	0.316495
28	0.219713	0.22247	0.15991	0.119104	0.129474	0.119214	0.145438	0.511695	0.340259	0.345628	0.310032	0.245765	0.318227	0.305675
28.5	0.208147	0.199804	0.151923	0.112447	0.141111	0.107717	0.153491	0.481315	0.332114	0.361394	0.293678	0.259002	0.313062	0.312054
29	0.227834	0.18679	0.173917	0.134684	0.138006	0.102214	0.164238	0.486896	0.348159	0.337314	0.288668	0.251067	0.308661	0.300298
29.5	0.213074	0.168317	0.140887	0.104349	0.154235	0.111563	0.176028	0.507772	0.34577	0.331915	0.314075	0.239709	0.310413	0.325506
30	0.194031	0.186623	0.171005	0.130957	0.14336	0.108467	0.164219	0.486569	0.337821	0.361506	0.278533	0.231295	0.303909	0.296696
30.5	0.188476	0.168942	0.180897	0.140865	0.141396	0.0949574	0.180555	0.468003	0.337449	0.346976	0.294946	0.237955	0.294378	0.299756
31	0.206897	0.173227	0.185547	0.12001	0.129085	0.125406	0.173407	0.494272	0.342793	0.352262	0.274169	0.24997	0.305338	0.306781
31.5	0.192947	0.191521	0.16567	0.126023	0.133181	0.130317	0.161874	0.486142	0.347588	0.327113	0.273059	0.244992	0.292678	0.314219
32	0.223145	0.212774	0.148232	0.11984	0.115439	0.106884	0.17144	0.471664	0.339228	0.327162	0.273863	0.248445	0.291842	0.314266
32.5	0.21651	0.178923	0.148941	0.162532	0.126747	0.11308	0.158678	0.467825	0.328524	0.346168	0.282912	0.237401	0.301706	0.318578
33	0.213396	0.206031	0.156262	0.117883	0.116367	0.118031	0.1686	0.490133	0.346117	0.338955	0.272915	0.248309	0.306129	0.302804
33.5	0.209643	0.186111	0.146503	0.127368	0.144731	0.114167	0.164573	0.506685	0.342015	0.331004	0.26975	0.240535	0.309361	0.310591
34	0.204712	0.172247	0.131038	0.119333	0.122006	0.118281	0.162251	0.462931	0.335162	0.306918	0.280592	0.232984	0.29165	0.296872
34.5	0.189877	0.173623	0.135264	0.10343	0.136762	0.100924	0.158658	0.485304	0.331494	0.311928	0.273159	0.224706	0.299724	0.291775
35	0.20121	0.181207	0.138591	0.119505	0.145647	0.0998	0.159328	0.47232	0.327681	0.320296	0.279628	0.23381	0.291061	0.299601
35.5	0.197541	0.164889	0.173627	0.114045	0.133017	0.104985	0.165737	0.478034	0.325828	0.332815	0.273523	0.222232	0.287939	0.279725

## Sheet: Fig 7d
	PM Nb37 recruitment (ΔLum)							Note: β-arr DKO2-R data can be found in Fig 4c									β-arr DKO1-R							β-arr DKO2-R
	β-arr DKO1-R								Differential PM Nb37 recruitment (+Dox) - (-Dox)
	-Dox			+Dox					β-arr DKO1-R			β-arr DKO2-R					Two-way RM ANOVA	Matching: Both factors						Two-way RM ANOVA	Matching: Both factors
Time (min)	Mean	Std Dev	N	Mean	Std Dev	N		Time (min)	Replicate 1	Replicate 2	Replicate 3	Replicate 1	Replicate 2	Replicate 3			Assume sphericity?	Yes						Assume sphericity?	Yes
0	-0.0114671	0.0504133	3	0.0145321	0.0118266	3		0	0.0305891	-0.0384001	0.0858084	0.044852	0.0442271	0.0008156			Alpha	0.05						Alpha	0.05
1	0.0102627	0.0165268	3	0.00175814	0.0108759	3		1	-0.0182712	0.00262382	-0.0098662	0.0039825	-0.0181671	0.0409859
2	0.0282718	0.062442	3	0.00550556	0.0338386	3		2	-0.0610439	-0.015779	0.0085242	0.0083751	-0.0492559	0.0416796			Source of Variation	% of total variation	P value	P value summary	Significant?			Source of Variation	% of total variation	P value	P value summary	Significant?
3	-0.000961927	0.0337831	3	0.0274289	0.0230774	3		3	0.0331953	0.0815879	-0.0296107	0.036567	0.0470884	-0.0256089			Time	86.5	<0.0001	****	Yes			Time	91.48	<0.0001	****	Yes
4	0.01464	0.0561681	3	-0.022337	0.0582732	3		4	-0.0430991	-0.0297081	-0.0381238	-0.0660127	-0.0486379	-0.0362191			Dox	1.037	0.1064	ns	No			Dox	0.001742	0.8985	ns	No
5	-0.0407454	0.0294	3	-0.0268877	0.0405457	3		5	0.0586297	-0.0003246	-0.0167319	-0.0277639	0.0247454	-0.0216531			Time x Dox	1.657	0.1201	ns	No			Time x Dox	4.152	<0.0001	****	Yes
6	0.408194	0.0662469	3	0.488343	0.15814	3		6	0.181072	0.0584281	0.00094775	-0.0499682	0.10561	-0.0147921			Biological Replicate x Time	3.603						Biological Replicate x Time	1.435
7	0.872628	0.154416	3	0.797222	0.0959594	3		7	-0.100954	-0.156196	0.0309314	-0.102543	-0.0408419	-0.0305272			Biological Replicate x Dox	0.2617						Biological Replicate x Dox	0.1675
8	0.649867	0.0503813	3	0.581185	0.0351492	3		8	-0.129254	0.024877	-0.101671	-0.114282	-0.0971031	-0.0120089			Biological Replicate	4.547						Biological Replicate	1.723
9	0.5395	0.0655719	3	0.509345	0.0790309	3		9	-0.0170266	0.0409143	-0.114351	-0.0451291	-0.1102	-0.0572079
10	0.515594	0.0572612	3	0.461854	0.0258443	3		10	-0.126509	-0.0339273	-0.0007854	-0.0750133	-0.217857	-0.11775			Sidak's multiple comparisons test	Mean Diff.	95.00% CI of diff.	Significant?	Summary	Adjusted P Value		Sidak's multiple comparisons test	Mean Diff.	95.00% CI of diff.	Significant?	Summary	Adjusted P Value
11	0.477182	0.0290607	3	0.374644	0.0451918	3		11	-0.0969119	-0.0887687	-0.121934	-0.128744	-0.134977	-0.141893			-Dox - +Dox (24 hrs)							-Dox - +Dox (24 hrs)
12	0.367121	0.0409743	3	0.379755	0.111597	3		12	0.0931221	-0.0062502	-0.0489695	-0.122352	-0.118494	-0.132503			0	-0.026	-0.1627 to 0.1107	No	ns	>0.9999		0	-0.02996	-0.1042 to 0.04431	No	ns	0.9995
13	0.396325	0.0358946	3	0.328878	0.0610822	3		13	-0.05089	-0.0513252	-0.100125	-0.0363245	-0.0902797	-0.0803316			1	0.008505	-0.1282 to 0.1452	No	ns	>0.9999		1	-0.008934	-0.08321 to 0.06534	No	ns	>0.9999
14	0.393213	0.0819363	3	0.27024	0.0544275	3		14	-0.153971	-0.115338	-0.0996108	-0.0980501	-0.022258	-0.0524033			2	0.02277	-0.1139 to 0.1594	No	ns	>0.9999		2	-0.0002662	-0.07454 to 0.07401	No	ns	>0.9999
15	0.37664	0.0704636	3	0.281882	0.125777	3		15	-0.0641853	-0.0609754	-0.159112	-0.0461853	-0.0588814	-0.0724826			3	-0.02839	-0.1651 to 0.1083	No	ns	>0.9999		3	-0.01935	-0.09362 to 0.05492	No	ns	>0.9999
16	0.347535	0.0626841	3	0.227345	0.125674	3		16	-0.0566587	-0.231578	-0.0723331	-0.0542294	-0.169041	-0.0717035			4	0.03698	-0.09970 to 0.1737	No	ns	>0.9999		4	0.05029	-0.02398 to 0.1246	No	ns	0.6413
17	0.30707	0.0492408	3	0.236977	0.0717088	3		17	-0.0197519	-0.178698	-0.0118291	0.0185767	0.00332784	-0.0429805			5	-0.01386	-0.1505 to 0.1228	No	ns	>0.9999		5	0.008224	-0.06605 to 0.08250	No	ns	>0.9999
18	0.315628	0.0463931	3	0.193525	0.128045	3		18	-0.0353997	-0.219856	-0.111052	0.0374285	0.00181049	0.0268706			6	-0.08015	-0.2168 to 0.05653	No	ns	0.8765		6	-0.01362	-0.08789 to 0.06065	No	ns	>0.9999
19	0.252984	0.0381673	3	0.165266	0.0810906	3		19	-0.0431389	-0.209315	-0.0106989	0.0342281	-0.075647	-0.027292			7	0.07541	-0.06127 to 0.2121	No	ns	0.9333		7	0.05797	-0.01630 to 0.1322	No	ns	0.3458
20	0.293816	0.0680231	3	0.248273	0.0668569	3		20	-0.0382559	-0.0547519	-0.0436225	0.0517434	0.0790329	-0.0146184			8	0.06868	-0.06800 to 0.2054	No	ns	0.9788		8	0.07446	0.0001930 to 0.1487	Yes	*	0.0487
21	0.23592	0.0142493	3	0.195798	0.157429	3		21	0.157232	-0.150627	-0.126972	0.0765113	0.0118477	0.0337534			9	0.03015	-0.1065 to 0.1668	No	ns	>0.9999		9	0.07085	-0.003426 to 0.1451	No	ns	0.0788
22	0.31674	0.0320343	3	0.304873	0.0701568	3		22	0.0638786	-0.0439848	-0.0554956	0.0694942	0.0207079	0.0184766			10	0.05374	-0.08294 to 0.1904	No	ns	0.9997		10	0.1369	0.06260 to 0.2111	Yes	****	<0.0001
23	0.242666	0.056916	3	0.24002	0.109333	3		23	0.0642728	0.00766518	-0.0798774	-0.0027551	0.00929695	-0.0323259			11	0.1025	-0.03414 to 0.2392	No	ns	0.4252		11	0.1352	0.06093 to 0.2095	Yes	****	<0.0001
24	0.246503	0.0398405	3	0.178052	0.170059	3		24	0.0770385	-0.184736	-0.097655	0.105994	-0.0031934	-0.0119338			12	-0.01263	-0.1493 to 0.1240	No	ns	>0.9999		12	0.1244	0.05018 to 0.1987	Yes	****	<0.0001
25	0.276671	0.049765	3	0.186243	0.0978251	3		25	-0.0411778	-0.1716	-0.0585054	0.0697638	0.0132662	0.0238423			13	0.06745	-0.06923 to 0.2041	No	ns	0.9835		13	0.06898	-0.005293 to 0.1433	No	ns	0.1001
26	0.197549	0.0161597	3	0.25836	0.0670274	3		26	0.0912464	0.114103	-0.0229164	0.0808619	0.064993	0.0330169			14	0.123	-0.01370 to 0.2597	No	ns	0.1307		14	0.05757	-0.01670 to 0.1318	No	ns	0.3593
27	0.262197	0.0695581	3	0.21415	0.0797177	3		27	-0.0248487	-0.0185914	-0.1007	0.0621871	-0.0369305	0.013843			15	0.09476	-0.04192 to 0.2314	No	ns	0.5924		15	0.05918	-0.01509 to 0.1335	No	ns	0.307
28	0.277751	0.0708966	3	0.238657	0.115076	3		28	0.00990935	-0.0429769	-0.0842167	0.126867	0.0207927	0.0507266			16	0.1202	-0.01649 to 0.2569	No	ns	0.1567		16	0.09832	0.02405 to 0.1726	Yes	**	0.0013
29	0.251514	0.0565341	3	0.220062	0.0485299	3		29	-0.0264213	-0.0553299	-0.0126029	0.0899962	0.0488643	0.0312339			17	0.07009	-0.06658 to 0.2068	No	ns	0.9722		17	0.007025	-0.06725 to 0.08130	No	ns	>0.9999
30	0.23304	0.0699046	3	0.218011	0.086523	3		30	0.00497169	-0.0098374	-0.0402215	0.0501824	0.0771812	0.0183957			18	0.1221	-0.01458 to 0.2588	No	ns	0.1384		18	-0.02204	-0.09631 to 0.05224	No	ns	>0.9999
31	0.276728	0.0717623	3	0.241702	0.0439662	3		31	-0.0822658	0.0144884	-0.0372994	0.0563176	0.0482612	0.0371163			19	0.08772	-0.04896 to 0.2244	No	ns	0.744		19	0.0229	-0.05137 to 0.09718	No	ns	>0.9999
32	0.258655	0.0256461	3	0.215042	0.0843448	3		32	0.0680638	-0.0558262	-0.143074	0.124327	0.0581658	0.0292207			20	0.04554	-0.09113 to 0.1822	No	ns	>0.9999		20	-0.03872	-0.1130 to 0.03555	No	ns	0.9657
33	0.233694	0.0200159	3	0.249619	0.06689	3		33	0.0710493	0.019089	-0.0423633	0.123121	0.139279	0.0378447			21	0.04012	-0.09656 to 0.1768	No	ns	>0.9999		21	-0.0407	-0.1150 to 0.03357	No	ns	0.938
34	0.251714	0.129209	3	0.242286	0.0642271	3		34	-0.089509	0.132351	-0.0711236	0.127324	0.0528604	0.0550188			22	0.01187	-0.1248 to 0.1485	No	ns	>0.9999		22	-0.03623	-0.1105 to 0.03805	No	ns	0.986
35	0.251985	0.034865	3	0.22081	0.0347651	3		35	-0.0288173	-0.0378906	-0.0268191	0.109169	0.0314645	0.0515616			23	0.002646	-0.1340 to 0.1393	No	ns	>0.9999		23	0.008595	-0.06568 to 0.08287	No	ns	>0.9999
36	0.247879	0.10134	3	0.209937	0.050107	3		36	-0.0766398	0.0383873	-0.0755728	0.0646536	0.0807449	0.0152356			24	0.06845	-0.06823 to 0.2051	No	ns	0.9797		24	-0.03029	-0.1046 to 0.04398	No	ns	0.9993
																	25	0.09043	-0.04625 to 0.2271	No	ns	0.6874		25	-0.03562	-0.1099 to 0.03865	No	ns	0.9891
																	26	-0.06081	-0.1975 to 0.07587	No	ns	0.9967		26	-0.05962	-0.1339 to 0.01465	No	ns	0.2936
																	27	0.04805	-0.08863 to 0.1847	No	ns	>0.9999		27	-0.01303	-0.08730 to 0.06124	No	ns	>0.9999
																	28	0.03909	-0.09758 to 0.1758	No	ns	>0.9999		28	-0.06613	-0.1404 to 0.008143	No	ns	0.1422
																	29	0.03145	-0.1052 to 0.1681	No	ns	>0.9999		29	-0.0567	-0.1310 to 0.01757	No	ns	0.3896
																	30	0.01503	-0.1216 to 0.1517	No	ns	>0.9999		30	-0.04859	-0.1229 to 0.02569	No	ns	0.709
																	31	0.03503	-0.1017 to 0.1717	No	ns	>0.9999		31	-0.04723	-0.1215 to 0.02704	No	ns	0.76
																	32	0.04361	-0.09307 to 0.1803	No	ns	>0.9999		32	-0.07057	-0.1448 to 0.003701	No	ns	0.0817
																	33	-0.01592	-0.1526 to 0.1208	No	ns	>0.9999		33	-0.1001	-0.1744 to -0.02581	Yes	**	0.001
																	34	0.009427	-0.1273 to 0.1461	No	ns	>0.9999		34	-0.0784	-0.1527 to -0.004130	Yes	*	0.0282
																	35	0.03118	-0.1055 to 0.1679	No	ns	>0.9999		35	-0.06406	-0.1383 to 0.01021	No	ns	0.1812
																	36	0.03794	-0.09874 to 0.1746	No	ns	>0.9999		36	-0.05354	-0.1278 to 0.02073	No	ns	0.5093

## Sheet: Fig 7e
	Endosomal mini-Gs recruitment (ΔLum)							Note: β-arr DKO2-R data can be found in Fig 4d									β-arr DKO1-R							β-arr DKO2-R
	β-arr DKO1-R								Differential endosomal Mini-Gs recruitment (+Dox) - (-Dox)
	-Dox			+Dox					β-arr DKO1-R			β-arr DKO2-R					Two-way RM ANOVA	Matching: Both factors						Two-way RM ANOVA	Matching: Both factors
Time (min)	Mean	Std Dev	N	Mean	Std Dev	N		Time (min)	Replicate 1	Replicate 2	Replicate 3	Replicate 1	Replicate 2	Replicate 3			Assume sphericity?	Yes						Assume sphericity?	Yes
0	-0.0117625	0.0678341	3	0.031886	0.0527016	3		0	-0.0423531	0.101394	0.0719041	-0.0175162	0.0063865	0.100896			Alpha	0.05						Alpha	0.05
1	-0.00662009	0.0674558	3	-0.027541	0.0347684	3		1	0.006778	-0.128468	0.0589276	0.0829693	-0.0444737	0.0371019
2	-0.036464	0.0731074	3	-0.0571111	0.0347217	3		2	0.053437	-0.0389976	-0.0763808	-0.0788833	-0.0017604	-0.102402			Source of Variation	% of total variation	P value	P value summary	Significant?			Source of Variation	% of total variation	P value	P value summary	Significant?
3	-0.00523932	0.0472291	3	0.0500419	0.0177163	3		3	0.0408802	0.0929427	0.0320208	0.0252234	0.0955089	0.0097581			Time	87.46	<0.0001	****	Yes			Time	92.14	<0.0001	****	Yes
4	0.0170879	0.0473134	3	0.0195021	0.0671276	3		4	0.0010889	0.0699056	-0.0637519	-0.104101	-0.0532546	-0.0765157			Dox	0.1791	0.4272	ns	No			Dox	2.12	0.0611	ns	No
5	0.042998	0.0389135	3	-0.0167779	0.0180697	3		5	-0.0598309	-0.0967769	-0.02272	0.0923081	-0.0024068	0.0311618			Time x Dox	0.112	0.9622	ns	No			Time x Dox	0.6293	<0.0001	****	Yes
6	0.0390389	0.0561046	3	0.0525598	0.0788193	3		6	0.0218026	0.0404075	-0.0216473	0.0661172	0.0822249	0.0770864			Biological Replicate x Time	3.712						Biological Replicate x Time	1.789
7	0.209484	0.0524423	3	0.262386	0.0020773	3		7	0.112006	0.005862	0.0408367	-0.0084033	0.0587611	0.0914148			Biological Replicate x Dox	0.3668						Biological Replicate x Dox	0.2851
8	0.516918	0.0898305	3	0.512253	0.117407	3		8	0.0464358	-0.0325034	-0.0279269	0.288534	0.0946612	0.0928608			Biological Replicate	7.781						Biological Replicate	2.762
9	0.729522	0.168408	3	0.832301	0.144742	3		9	0.169386	0.103623	0.035326	0.329647	0.263236	0.464293
10	1.04925	0.231963	3	1.03618	0.284397	3		10	-0.0659296	-0.0498218	0.0765351	0.567934	0.264752	0.55213			Sidak's multiple comparisons test	Mean Diff.	95.00% CI of diff.	Significant?	Summary	Adjusted P Value		Sidak's multiple comparisons test	Mean Diff.	95.00% CI of diff.	Significant?	Summary	Adjusted P Value
11	1.16869	0.428368	3	1.34057	0.322832	3		11	0.069966	0.316187	0.129496	0.415672	0.376905	0.536269			-Dox - +Dox (24 hrs)							-Dox - +Dox (24 hrs)
12	1.3522	0.352157	3	1.58569	0.328211	3		12	0.330664	0.221868	0.147953	0.500844	0.246135	0.585572			0	-0.04365	-0.4505 to 0.3632	No	ns	>0.9999		0	-0.02992	-0.3344 to 0.2745	No	ns	>0.9999
13	1.5728	0.466615	3	1.68389	0.23409	3		13	0.0704846	0.361235	-0.098468	0.451178	0.305183	0.505518			1	0.02092	-0.3859 to 0.4278	No	ns	>0.9999		1	-0.0252	-0.3297 to 0.2793	No	ns	>0.9999
14	1.68267	0.546025	3	1.82909	0.311349	3		14	0.0993006	0.401394	-0.0614328	0.493462	0.352936	0.558738			2	0.02065	-0.3862 to 0.4275	No	ns	>0.9999		2	0.06102	-0.2435 to 0.3655	No	ns	>0.9999
15	1.78014	0.50147	3	1.99996	0.400198	3		15	0.0949406	0.38515	0.179384	0.41502	0.303141	0.662169			3	-0.05528	-0.4621 to 0.3516	No	ns	>0.9999		3	-0.0435	-0.3480 to 0.2610	No	ns	>0.9999
16	1.99194	0.460837	3	2.12618	0.397127	3		16	0.0426712	0.238138	0.121899	0.347949	0.20641	0.441734			4	-0.002414	-0.4093 to 0.4044	No	ns	>0.9999		4	0.07796	-0.2265 to 0.3824	No	ns	>0.9999
17	2.02671	0.59153	3	2.34358	0.516071	3		17	0.166107	0.452575	0.331936	0.461157	0.418751	0.581154			5	0.05978	-0.3471 to 0.4666	No	ns	>0.9999		5	-0.04035	-0.3448 to 0.2641	No	ns	>0.9999
18	2.16218	0.500149	3	2.37062	0.529398	3		18	0.0551196	0.253889	0.31633	0.387437	0.289567	0.811415			6	-0.01352	-0.4204 to 0.3933	No	ns	>0.9999		6	-0.07514	-0.3796 to 0.2293	No	ns	>0.9999
19	2.22949	0.671413	3	2.42514	0.49604	3		19	0.0330785	0.443236	0.110626	0.388047	0.361388	0.703326			7	-0.0529	-0.4597 to 0.3539	No	ns	>0.9999		7	-0.04726	-0.3517 to 0.2572	No	ns	>0.9999
20	2.41281	0.732977	3	2.63359	0.452784	3		20	0.0684552	0.568326	0.0255448	0.264081	0.455223	0.497746			8	0.004665	-0.4022 to 0.4115	No	ns	>0.9999		8	-0.1587	-0.4632 to 0.1458	No	ns	0.9658
21	2.48016	0.737168	3	2.69891	0.540198	3		21	0.120372	0.470247	0.0656392	0.330711	0.393367	0.693516			9	-0.1028	-0.5096 to 0.3041	No	ns	>0.9999		9	-0.3524	-0.6569 to -0.04792	Yes	**	0.0093
22	2.55533	0.822024	3	2.71836	0.610806	3		22	-0.0194417	0.460265	0.0482442	0.611875	0.220376	0.697788			10	0.01307	-0.3938 to 0.4199	No	ns	>0.9999		10	-0.4616	-0.7661 to -0.1571	Yes	***	0.0001
23	2.66464	0.878988	3	2.85265	0.569302	3		23	-0.206161	0.694416	0.0757794	0.513802	0.069854	0.544532			11	-0.1719	-0.5787 to 0.2350	No	ns	0.9987		11	-0.4429	-0.7474 to -0.1385	Yes	***	0.0003
24	2.81107	0.862528	3	2.83721	0.605908	3		24	-0.151409	0.380559	-0.150751	0.465268	0.297034	0.657329			12	-0.2335	-0.6403 to 0.1733	No	ns	0.8995		12	-0.4442	-0.7487 to -0.1397	Yes	***	0.0003
25	2.81309	0.821445	3	2.998	0.714074	3		25	0.0457136	0.374787	0.13423	0.477748	0.242627	0.604428			13	-0.1111	-0.5179 to 0.2958	No	ns	>0.9999		13	-0.4206	-0.7251 to -0.1162	Yes	***	0.0007
26	3.01743	0.791061	3	3.19265	0.590885	3		26	0.112921	0.410799	0.0019326	0.521933	0.234453	0.618921			14	-0.1464	-0.5533 to 0.2604	No	ns	>0.9999		14	-0.4684	-0.7728 to -0.1639	Yes	****	<0.0001
27	3.0422	0.936995	3	3.16959	0.694212	3		27	-0.0930084	0.496939	-0.0217765	0.540284	0.12326	0.485438			15	-0.2198	-0.6267 to 0.1870	No	ns	0.9472		15	-0.4601	-0.7646 to -0.1556	Yes	***	0.0001
28	3.0991	0.976936	3	3.2832	0.666486	3		28	-0.0686168	0.632601	-0.011679	0.413473	0.257353	0.933819			16	-0.1342	-0.5411 to 0.2726	No	ns	>0.9999		16	-0.332	-0.6365 to -0.02756	Yes	*	0.0194
29	3.22619	0.978151	3	3.37237	0.64771	3		29	-0.205076	0.717431	-0.0738077	0.660107	0.0207744	0.848667			17	-0.3169	-0.7237 to 0.08997	No	ns	0.3499		17	-0.487	-0.7915 to -0.1826	Yes	****	<0.0001
30	3.20134	0.949459	3	3.37068	0.570479	3		30	-0.0232266	0.661757	-0.130525	0.564564	0.332157	0.507033			18	-0.2084	-0.6153 to 0.1984	No	ns	0.9725		18	-0.4961	-0.8006 to -0.1917	Yes	****	<0.0001
31	3.26802	0.919951	3	3.44879	0.696792	3		31	-0.215597	0.656451	0.101455	0.482853	0.196663	0.755428			19	-0.1956	-0.6025 to 0.2112	No	ns	0.9887		19	-0.4843	-0.7887 to -0.1798	Yes	****	<0.0001
32	3.41457	1.10582	3	3.39834	0.56699	3		32	-0.270131	0.655389	-0.433947	0.626804	0.0376362	0.933068			20	-0.2208	-0.6276 to 0.1861	No	ns	0.9446		20	-0.4057	-0.7102 to -0.1012	Yes	**	0.0012
33	3.45646	0.908834	3	3.64345	0.753693	3		33	-0.343524	0.640417	0.264067	0.601839	0.108929	0.762699			21	-0.2188	-0.6256 to 0.1881	No	ns	0.9501		21	-0.4725	-0.7770 to -0.1681	Yes	****	<0.0001
34	3.47993	0.990941	3	3.5924	0.737099	3		34	-0.266043	0.594348	0.0090917	0.890406	0.0692136	0.7928			22	-0.163	-0.5699 to 0.2438	No	ns	0.9995		22	-0.51	-0.8145 to -0.2055	Yes	****	<0.0001
35	3.6121	1.0331	3	3.62076	0.658943	3		35	-0.342331	0.594479	-0.226145	0.610072	-0.0815732	0.500688			23	-0.188	-0.5948 to 0.2188	No	ns	0.9939		23	-0.3761	-0.6805 to -0.07159	Yes	**	0.0038
36	3.60025	1.16845	3	3.73633	0.751428	3		36	-0.211795	0.808574	-0.188544	0.603483	0.115592	0.807628			24	-0.02613	-0.4330 to 0.3807	No	ns	>0.9999		24	-0.4732	-0.7777 to -0.1687	Yes	****	<0.0001
																	25	-0.1849	-0.5917 to 0.2219	No	ns	0.9953		25	-0.4416	-0.7461 to -0.1371	Yes	***	0.0003
																	26	-0.1752	-0.5821 to 0.2316	No	ns	0.9981		26	-0.4584	-0.7629 to -0.1540	Yes	***	0.0001
																	27	-0.1274	-0.5342 to 0.2795	No	ns	>0.9999		27	-0.383	-0.6875 to -0.07853	Yes	**	0.0029
																	28	-0.1841	-0.5909 to 0.2227	No	ns	0.9956		28	-0.5349	-0.8394 to -0.2304	Yes	****	<0.0001
																	29	-0.1462	-0.5530 to 0.2607	No	ns	>0.9999		29	-0.5098	-0.8143 to -0.2054	Yes	****	<0.0001
																	30	-0.1693	-0.5762 to 0.2375	No	ns	0.999		30	-0.4679	-0.7724 to -0.1634	Yes	****	<0.0001
																	31	-0.1808	-0.5876 to 0.2261	No	ns	0.9968		31	-0.4783	-0.7828 to -0.1738	Yes	****	<0.0001
																	32	0.01623	-0.3906 to 0.4231	No	ns	>0.9999		32	-0.5325	-0.8370 to -0.2280	Yes	****	<0.0001
																	33	-0.187	-0.5938 to 0.2199	No	ns	0.9944		33	-0.4912	-0.7956 to -0.1867	Yes	****	<0.0001
																	34	-0.1125	-0.5193 to 0.2944	No	ns	>0.9999		34	-0.5841	-0.8886 to -0.2797	Yes	****	<0.0001
																	35	-0.008668	-0.4155 to 0.3982	No	ns	>0.9999		35	-0.3431	-0.6475 to -0.03859	Yes	*	0.0131
																	36	-0.1361	-0.5429 to 0.2708	No	ns	>0.9999		36	-0.5089	-0.8134 to -0.2044	Yes	****	<0.0001

## Sheet: Fig 7f
	Endosomal Nb37 recruitment (ΔLum)							Note: β-arr DKO2-R data can be found in Fig 4e										β-arr DKO1-R							β-arr DKO2-R
	β-arr DKO1-R								Differential endosomal Nb37 recruitment (+Dox) - (-Dox)
	-Dox			+Dox					β-arr DKO1-R					β-arr DKO2-R				Two-way RM ANOVA	Matching: Both factors						Two-way RM ANOVA	Matching: Both factors
Time (min)	Mean	Std Dev	N	Mean	Std Dev	N		Time (min)	Replicate 1	Replicate 2	Replicate 3	Replicate 4	Replicate 1	Replicate 2	Replicate 3	Replicate 4		Assume sphericity?	Yes						Assume sphericity?	Yes
0	0.00995437	0.0186022	4	0.000865375	0.0278652	4		0	-0.00692	-0.028165	-0.049402	0.048131	-0.0097002	-0.011591	0.00825945	-0.0792924		Alpha	0.05						Alpha	0.05
1	-0.0124587	0.00959467	4	-0.00210628	0.0108079	4		1	0.0179167	-0.012493	0.0171486	0.0188372	0.0213582	-0.0335165	-0.0102625	-0.0011204
2	0.00299982	0.0130503	4	-0.00753086	0.0241191	4		2	-0.025109	-0.0016784	-0.0342466	0.0189113	-0.107264	0.0174821	-0.0270736	0.00269132		Source of Variation	% of total variation	P value	P value summary	Significant?			Source of Variation	% of total variation	P value	P value summary	Significant?
3	0.0100436	0.0162409	4	0.0128337	0.00777482	4		3	0.0241788	0.0181242	-0.0244165	-0.0067257	-0.0569303	0.0229833	0.0223245	0.0529692		Time	73.92	<0.0001	****	Yes			Time	76.6	<0.0001	****	Yes
4	-0.00719048	0.0281994	4	0.00062974	0.0130884	4		4	-0.023835	-0.0028268	0.017724	0.0402187	0.0757866	-0.0509733	0.0451542	0.0110851		Dox	0.4905	0.6193	ns	No			Dox	2.263	0.1849	ns	No
5	-0.00334867	0.048595	4	-0.00469172	0.0402024	4		5	0.0137686	0.0270391	0.0731925	-0.119372	0.0767496	0.0556155	-0.0384021	0.0136672		Time x Dox	3.192	0.0495	*	Yes			Time x Dox	4.65	0.0045	**	Yes
6	0.0720854	0.00657251	4	0.0554062	0.0248793	4		6	0.0199366	-0.0062394	-0.0538197	-0.0265942	-0.0419753	-0.0374152	0.032189	0.0375839		Biological Replicate x Time	5.966						Biological Replicate x Time	5.893
7	0.0304936	0.0300059	4	0.0210671	0.0178706	4		7	0.0096688	-0.0132106	-0.0497918	0.0156278	-0.0135944	-0.0495596	0.0505485	0.0387658		Biological Replicate x Dox	4.825						Biological Replicate x Dox	2.309
8	0.0398529	0.013839	4	0.0623048	0.0376669	4		8	0.0207046	0.0365041	0.0543957	-0.0217968	-0.0321575	-0.0168359	0.108568	-0.0196216		Biological Replicate	5.337						Biological Replicate	1.127
9	0.0594393	0.0188996	4	0.0907626	0.017895	4		9	0.0392103	0.0578316	0.0196315	0.0086199	0.0515553	-0.0140926	0.0904006	0.0238672
10	0.0798902	0.021184	4	0.11621	0.0219429	4		10	0.052613	0.0561434	0.0243918	0.0121304	0.0444751	-0.0122749	0.077036	0.0121087		Sidak's multiple comparisons test	Mean Diff.	95.00% CI of diff.	Significant?	Summary	Adjusted P Value		Sidak's multiple comparisons test	Mean Diff.	95.00% CI of diff.	Significant?	Summary	Adjusted P Value
11	0.0743456	0.035865	4	0.1375	0.011372	4		11	0.096169	0.0606833	0.0349181	0.0608492	0.0374586	-0.0317608	0.13736	0.0383115		-Dox - +Dox (24 hrs)							-Dox - +Dox (24 hrs)
12	0.095664	0.0310262	4	0.148826	0.00612801	4		12	0.0932103	0.0559573	0.0459344	0.0175473	0.100449	0.0636688	0.0914329	0.0296874		0	0.009089	-0.04741 to 0.06559	No	ns	>0.9999		0	0.02308	-0.03956 to 0.08573	No	ns	>0.9999
13	0.0964013	0.0223685	4	0.150576	0.0237465	4		13	0.0940348	0.0658774	0.0444677	0.0123195	0.0715003	0.026448	0.0595636	0.0523124		1	-0.01035	-0.06685 to 0.04614	No	ns	>0.9999		1	0.005885	-0.05676 to 0.06853	No	ns	>0.9999
14	0.130517	0.0501414	4	0.123732	0.0270275	4		14	-0.0118475	0.0877949	-0.0621895	-0.0408996	0.0427752	0.0405012	0.0594519	0.117712		2	0.01053	-0.04597 to 0.06703	No	ns	>0.9999		2	0.02854	-0.03410 to 0.09119	No	ns	0.9958
15	0.124084	0.0446695	4	0.160608	0.0195265	4		15	0.0627222	0.079762	-0.0387547	0.042369	0.0787546	0.0126099	0.0594454	0.0749949		3	-0.00279	-0.05929 to 0.05371	No	ns	>0.9999		3	-0.01034	-0.07298 to 0.05231	No	ns	>0.9999
16	0.133488	0.032533	4	0.154957	0.00818225	4		16	0.0212726	0.0612161	-0.012564	0.0159503	0.0232091	0.00551933	0.153846	0.0693955		4	-0.00782	-0.06432 to 0.04868	No	ns	>0.9999		4	-0.02026	-0.08291 to 0.04238	No	ns	>0.9999
17	0.136767	0.0462993	4	0.145438	0.00406421	4		17	0.0343379	0.0568017	-0.0210354	-0.0354203	0.0321298	0.0448369	0.0382315	0.105071		5	0.001343	-0.05515 to 0.05784	No	ns	>0.9999		5	-0.02691	-0.08955 to 0.03574	No	ns	0.9985
18	0.130143	0.0242091	4	0.146196	0.013872	4		18	0.0155748	0.0428696	0.0298756	-0.0241051	0.0101194	0.0241564	0.148157	0.0112748		6	0.01668	-0.03982 to 0.07318	No	ns	>0.9999		6	0.002404	-0.06024 to 0.06505	No	ns	>0.9999
19	0.124384	0.0432481	4	0.142163	0.00846484	4		19	0.0337158	0.064326	-0.0510149	0.0240901	-0.012217	0.0222329	0.0792104	0.0277665		7	0.009426	-0.04707 to 0.06592	No	ns	>0.9999		7	-0.00654	-0.06918 to 0.05610	No	ns	>0.9999
20	0.142018	0.0478226	4	0.125487	0.0211923	4		20	-0.0056428	0.0513578	-0.0322798	-0.0795588	0.00659953	0.0442776	0.0408431	0.00375894		8	-0.02245	-0.07895 to 0.03404	No	ns	0.9997		8	-0.009988	-0.07263 to 0.05266	No	ns	>0.9999
21	0.13456	0.0513461	4	0.132666	0.0198951	4		21	0.0546885	0.0512079	-0.0485487	-0.0649226	0.0124588	0.0750267	0.0362887	-0.0069556		9	-0.03132	-0.08782 to 0.02517	No	ns	0.9358		9	-0.03793	-0.1006 to 0.02471	No	ns	0.8464
22	0.128112	0.0454049	4	0.136976	0.0106238	4		22	0.0192331	0.0648242	-0.0092858	-0.0393161	0.0120971	0.0370902	0.10434	-0.0011467		10	-0.03632	-0.09282 to 0.02018	No	ns	0.7534		10	-0.03034	-0.09298 to 0.03231	No	ns	0.989
23	0.127416	0.0538014	4	0.142837	0.0502509	4		23	0.0533175	0.0572977	0.0235839	-0.0725163	-0.0055079	0.0204071	-0.0295004	-0.0036337		11	-0.06315	-0.1197 to -0.006659	Yes	*	0.0139		11	-0.04534	-0.1080 to 0.01730	No	ns	0.513
24	0.133709	0.0408175	4	0.142889	0.0152995	4		24	0.033938	0.0231395	-0.0259872	0.0056296	-0.0487612	-0.0310862	0.0565158	0.0253998		12	-0.05316	-0.1097 to 0.003334	No	ns	0.0903		12	-0.07131	-0.1340 to -0.008665	Yes	*	0.011
25	0.13819	0.0465464	4	0.129111	0.0186956	4		25	0.0161999	0.0660018	-0.0400065	-0.0785114	0.0402617	-0.0247792	0.0494153	0.0113568		13	-0.05417	-0.1107 to 0.002321	No	ns	0.0757		13	-0.05246	-0.1151 to 0.01019	No	ns	0.2292
26	0.116173	0.0423241	4	0.138422	0.00966746	4		26	0.0206716	0.0562108	-0.0234667	0.0355795	0.0352852	-0.0103608	0.0487737	-0.0223472		14	0.006785	-0.04971 to 0.06328	No	ns	>0.9999		14	-0.06511	-0.1278 to -0.002466	Yes	*	0.0331
27	0.148309	0.0615908	4	0.12487	0.0167575	4		27	-0.0168827	0.0307697	-0.0921402	-0.0155012	0.0350806	-0.0281877	0.0756683	-0.0435943		15	-0.03652	-0.09302 to 0.01997	No	ns	0.7434		15	-0.05645	-0.1191 to 0.006193	No	ns	0.1315
28	0.120414	0.0504182	4	0.105948	0.0187987	4		28	0.0029361	0.0615013	-0.0902423	-0.0320562	-0.0437007	0.0605888	0.0739646	-0.0602578		16	-0.02147	-0.07797 to 0.03503	No	ns	0.9999		16	-0.06299	-0.1256 to -0.0003479	Yes	*	0.0472
29	0.123896	0.0416916	4	0.118418	0.02703	4		29	0.0210574	0.0502186	-0.0241067	-0.0690845	0.00971677	-0.0228546	0.0517179	-0.0191358		17	-0.008671	-0.06517 to 0.04783	No	ns	>0.9999		17	-0.05507	-0.1177 to 0.007577	No	ns	0.1605
30	0.115459	0.0272825	4	0.126006	0.0378453	4		30	-0.0162254	0.059741	0.0287215	-0.0300477	0.0342841	-0.0105457	0.0784814	0.0169453		18	-0.01605	-0.07255 to 0.04044	No	ns	>0.9999		18	-0.04843	-0.1111 to 0.01422	No	ns	0.3741
31	0.134019	0.0578618	4	0.120929	0.0308183	4		31	-0.0047487	0.0579701	-0.10017	-0.0054141	-0.010257	-0.0530515	0.0444271	-0.0285125		19	-0.01778	-0.07428 to 0.03872	No	ns	>0.9999		19	-0.02925	-0.09189 to 0.03340	No	ns	0.9938
32	0.133624	0.0616055	4	0.146506	0.00731619	4		32	0.0644675	0.0584413	-0.0370614	-0.0343215	0.0174455	-0.0358837	-0.0176401	-0.0364535		20	0.01653	-0.03997 to 0.07303	No	ns	>0.9999		20	-0.02387	-0.08651 to 0.03877	No	ns	0.9999
33	0.124471	0.0436052	4	0.12227	0.00758816	4		33	0.0097275	0.0486159	-0.0231079	-0.0440397	-0.0161274	0.0355939	0.0220545	-0.0363683		21	0.001894	-0.05460 to 0.05839	No	ns	>0.9999		21	-0.0292	-0.09185 to 0.03344	No	ns	0.9939
34	0.128864	0.0498553	4	0.107583	0.0098908	4		34	0.0029981	0.0496337	-0.0539582	-0.0837965	-0.0122643	-0.0181447	-0.0014244	-0.0317255		22	-0.008864	-0.06536 to 0.04763	No	ns	>0.9999		22	-0.0381	-0.1007 to 0.02455	No	ns	0.8406
35	0.124807	0.046229	4	0.121743	0.0180167	4		35	0.0009398	0.0469084	-0.0481948	-0.0119066	-0.0142529	-0.0348075	0.00185427	0.0260167		23	-0.01542	-0.07192 to 0.04108	No	ns	>0.9999		23	0.004559	-0.05809 to 0.06720	No	ns	>0.9999
36	0.115554	0.0441909	4	0.123116	0.0163392	4		36	0.0083977	0.0552853	-0.0274887	-0.0059444	-0.0503896	0.00049173	0.0240197	-0.0196089		24	-0.00918	-0.06568 to 0.04732	No	ns	>0.9999		24	-0.0005171	-0.06316 to 0.06213	No	ns	>0.9999
																		25	0.009079	-0.04742 to 0.06558	No	ns	>0.9999		25	-0.01906	-0.08171 to 0.04358	No	ns	>0.9999
																		26	-0.02225	-0.07875 to 0.03425	No	ns	0.9997		26	-0.01284	-0.07548 to 0.04981	No	ns	>0.9999
																		27	0.02344	-0.03306 to 0.07993	No	ns	0.9992		27	-0.009742	-0.07239 to 0.05290	No	ns	>0.9999
																		28	0.01447	-0.04203 to 0.07096	No	ns	>0.9999		28	-0.007649	-0.07029 to 0.05500	No	ns	>0.9999
																		29	0.005479	-0.05102 to 0.06198	No	ns	>0.9999		29	-0.004861	-0.06751 to 0.05778	No	ns	>0.9999
																		30	-0.01055	-0.06704 to 0.04595	No	ns	>0.9999		30	-0.02979	-0.09244 to 0.03285	No	ns	0.9917
																		31	0.01309	-0.04341 to 0.06959	No	ns	>0.9999		31	0.01185	-0.05080 to 0.07449	No	ns	>0.9999
																		32	-0.01288	-0.06938 to 0.04361	No	ns	>0.9999		32	0.01813	-0.04451 to 0.08078	No	ns	>0.9999
																		33	0.002201	-0.05430 to 0.05870	No	ns	>0.9999		33	-0.001288	-0.06393 to 0.06136	No	ns	>0.9999
																		34	0.02128	-0.03522 to 0.07778	No	ns	0.9999		34	0.01589	-0.04675 to 0.07853	No	ns	>0.9999
																		35	0.003063	-0.05343 to 0.05956	No	ns	>0.9999		35	0.005297	-0.05735 to 0.06794	No	ns	>0.9999
																		36	-0.007562	-0.06406 to 0.04893	No	ns	>0.9999		36	0.01137	-0.05127 to 0.07402	No	ns	>0.9999
