# Supplementary material for: β-Arrestin-independent endosomal cAMP signaling by a polypeptide hormone GPCR
Source: Nat Chem Biol. 2023 Sep 25;20(3):323–32. doi: 10.1038/s41589-023-01412-4 (PMC10907292; doi:10.1038/s41589-023-01412-4)
Supplement: Supplementary file 15 — Source data plotted in graphs and full statistical test reporting. [file 41589_2023_1412_MOESM15_ESM.xlsx]

## Sheet: Fig 8a
	V2R
	PM β-arr-2 recruitment (Norm ΔLum)
	DMSO			30 µM Cmpd101
Time (min)	Mean	Std Dev	N	Mean	Std Dev	N
0	-0.00562297	0.00331852	3	0.000716273	0.00141769	3
1	-0.00124319	0.00540703	3	0.00880266	0.0120667	3
2	-0.00190722	0.00529569	3	0.00069324	0.000375661	3
3	0.00258333	0.00439664	3	-0.005159	0.00927235	3
4	0.00158016	0.00200287	3	-0.00248452	0.00528281	3
5	0.00460991	0.00146266	3	-0.00256867	0.00108712	3
6	0.349123	0.0888978	3	0.183548	0.0748892	3
7	0.985859	0.0244929	3	0.313071	0.039583	3
8	0.954534	0.0518324	3	0.298362	0.0196173	3
9	0.851565	0.0689894	3	0.290178	0.0110522	3
10	0.748003	0.075286	3	0.263655	0.00963043	3
11	0.660017	0.0786377	3	0.253971	0.0156894	3
12	0.572325	0.0852664	3	0.237617	0.0182015	3
13	0.496139	0.0827309	3	0.222805	0.0183359	3
14	0.424524	0.0849801	3	0.205527	0.0164042	3
15	0.368669	0.0766629	3	0.189667	0.017183	3
16	0.313226	0.0730453	3	0.180274	0.0114025	3
17	0.266979	0.0660922	3	0.164568	0.021703	3
18	0.233077	0.067282	3	0.159856	0.022963	3
19	0.19641	0.059912	3	0.148088	0.0208611	3
20	0.164967	0.049323	3	0.139651	0.0194524	3
21	0.139861	0.0556368	3	0.128656	0.0249293	3
22	0.114022	0.0471479	3	0.114946	0.0184091	3
23	0.100313	0.0423953	3	0.113783	0.0142575	3
24	0.0857632	0.0408313	3	0.101745	0.0205256	3
25	0.0720541	0.0403025	3	0.0943369	0.0206342	3
26	0.056162	0.034695	3	0.0889433	0.0210446	3
27	0.0522315	0.033127	3	0.0761442	0.0206042	3
28	0.0357601	0.0313351	3	0.0759624	0.0195608	3
29	0.0283251	0.0290182	3	0.0680029	0.024921	3
30	0.0249061	0.0314873	3	0.0644388	0.0130875	3
31	0.0189874	0.0284285	3	0.0632294	0.0149036	3
32	0.0156169	0.0281828	3	0.0573956	0.0145542	3
33	0.00990532	0.0318988	3	0.0550323	0.0180988	3
34	0.00861768	0.0245344	3	0.0532351	0.0151011	3
35	0.00630536	0.0238479	3	0.0448272	0.0205852	3
36	-0.00015087	0.0231285	3	0.0473399	0.019682	3

## Sheet: Fig 8b
	V2R
	Endosomal β-arr-2 recruitment (Norm ΔLum)
	DMSO			30 µM Cmpd101
Time (min)	Mean	Std Dev	N	Mean	Std Dev	N
0	-0.000679483	0.00245275	3	0.00527416	0.00545193	3
1	-0.0014995	0.00152284	3	0.0067894	0.00130479	3
2	0.00167685	0.000682953	3	-0.00356303	0.00397876	3
3	0.00112813	0.00513503	3	-0.00496333	0.00381371	3
4	-0.000957154	0.00110376	3	-0.00260167	0.00140298	3
5	0.000331137	0.00377454	3	-0.00093551	0.00493419	3
6	-0.0101247	0.00378979	3	-0.0119965	0.00426982	3
7	0.0179527	0.00183393	3	-0.0212633	0.000739502	3
8	0.114623	0.00372538	3	-0.0015712	0.00204879	3
9	0.272935	0.0220097	3	0.0169504	0.00510035	3
10	0.428441	0.0399711	3	0.0357	0.00463368	3
11	0.564115	0.0462625	3	0.050572	0.00591356	3
12	0.675565	0.0511462	3	0.0694043	0.00966345	3
13	0.773293	0.0510202	3	0.0879647	0.0100031	3
14	0.842463	0.0472229	3	0.101865	0.0146424	3
15	0.9039	0.0346283	3	0.12111	0.0161446	3
16	0.944052	0.0280265	3	0.12729	0.0201841	3
17	0.969017	0.0278587	3	0.14018	0.0230097	3
18	0.98855	0.0122335	3	0.145938	0.0259488	3
19	0.997429	0.00256279	3	0.147536	0.0264636	3
20	0.997862	0.00186103	3	0.156388	0.0292238	3
21	0.992191	0.00522683	3	0.160805	0.0289375	3
22	0.986966	0.0113457	3	0.160713	0.027768	3
23	0.968345	0.0194575	3	0.161489	0.0351621	3
24	0.949826	0.0147248	3	0.164647	0.0354663	3
25	0.932836	0.0125333	3	0.168696	0.0372416	3
26	0.909921	0.00754088	3	0.167945	0.0339073	3
27	0.893215	0.0203119	3	0.169179	0.0326083	3
28	0.868396	0.0158898	3	0.164765	0.0340687	3
29	0.850169	0.0205908	3	0.169872	0.0388262	3
30	0.826168	0.0168171	3	0.165303	0.0375166	3
31	0.808486	0.0134732	3	0.161397	0.0401051	3
32	0.783873	0.0250668	3	0.16556	0.0389223	3
33	0.769301	0.0201559	3	0.162857	0.0333668	3
34	0.747087	0.0211604	3	0.157828	0.0401423	3
35	0.729078	0.0235869	3	0.155207	0.0378883	3
36	0.704653	0.0226372	3	0.149998	0.0358028	3

## Sheet: Fig 8c
	VIPR1 internalization (%)				Paired t test
Treatment	Replicate 1	Replicate 2	Replicate 3		P value	0.8261
DMSO	41.616	47.6234	41.4703		P value summary	ns
30 µM Cmpd101	40.7204	40.4848	46.8063		Significantly different (P < 0.05)?	No
					One- or two-tailed P value?	Two-tailed
					t, df	t=0.2498, df=2
					Number of pairs	3
